# Supplementary material for: High baseline levels of PD-L1 reduce the heterogeneity of immune checkpoint signature and sensitize anti-PD1 therapy in lung and colorectal cancers
Source: Cell Death Dis. 2025 Mar 4;16(1):152. doi: 10.1038/s41419-025-07471-w (PMC11880386; doi:10.1038/s41419-025-07471-w)
Supplement: Supplementary file 2 — Patient information [file 41419_2025_7471_MOESM2_ESM.xlsx]

## Sheet: All
patient	OS_mo	oscnsr	oscnsrc	AAGE	Age	SEX	SEX	ECOGBL	TPS_Ori	MeshVolume	Volume(Big=0,Small=1)	TPS(High=1,Low=0)-25	TPS(High=1,Low=0)-50	TPS(High=1,Low=0)-75	OMP(High=1,Low=0)	label(N=0,R=1)	Validation	Pathology	stage	smoking	brain_M	Liver_M
8017	22.389	1	Censored to last known alive date	58	1	F	1	0	85	959.625	1	1	1	1	1	1	1	1	1	0	0	0
2019	21.6986	1	Censored to last known alive date	72	0	M	0	1	20	1338.88	1	0	0	0	1	1	1	1	1	1	0	0
13004	17.15	0	Death	60	1	M	0	1	0	1375.33	1	0	0	0	1	1	0	1	0	1	0	0
12018	14.6301	0	Death	70	0	F	1	1	70	2177.62	1	1	1	0	1	1	0	1	1	1	1	0
9005	21.9945	1	Censored to last known alive date	64	0	M	0	1	70	2716	1	1	1	0	1	1	0	1	1	1	0	0
25004	26.0384	1	Censored to last known alive date	53	1	F	1	1	45	3063.5	1	1	0	0	1	1	0	1	1	0	1	1
20001	26.3671	1	Censored to last known alive date	72	0	F	1	0	2	3197.62	1	0	0	0	1	1	0	1	1	0	0	1
13003	5.26027	0	Death	62	0	M	0	1	0	3775.29	1	0	0	0	0	0	0	1	1	0	1	1
1019	26.8274	1	Censored to last known alive date	43	1	F	1	1	40	3900.79	1	1	0	0	1	0	1	1	1	0	0	0
1037	17.314	0	Death	68	0	M	0	1	0	4263.33	1	0	0	0	0	1	1	1	1	1	0	0
31009	14.3671	0	Death	65	0	M	0	1	0	4517.96	1	0	0	0	1	0	0	1	1	1	0	0
35005	7.98904	0	Death	37	1	F	1	1	5	4676.38	1	0	0	0	1	0	0	1	1	0	0	0
31001	25.8082	1	Censored to last known alive date	53	1	F	1	0	0	4748.54	1	0	0	0	1	1	0	1	1	0	1	0
26001	15.189	0	Death	61	0	F	1	0	5	4772.71	1	0	0	0	1	0	0	1	1	0	0	0
17012	21.5671	1	Censored to last known alive date	69	0	M	0	1	0	4918.58	1	0	0	0	1	1	0	1	1	1	0	0
43024	18.4767	1	Censored to last known alive date	71	0	M	0	1	50	5412.17	1	1	1	0	1	1	0	1	1	1	0	0
1008	11.3096	0	Death	70	0	M	0	1	1	5425.88	1	0	0	0	1	1	1	1	1	1	0	0
29016	5.06301	0	Death	72	0	M	0	1	5	5498.29	1	0	0	0	0	0	0	1	1	0	0	0
1100	17.4575	0	Death	59	1	M	0	1	30	5514.88	1	1	0	0	1	0	1	1	1	1	0	0
3019	20.811	1	Censored to last known alive date	60	1	M	0	1	100	5791.83	1	1	1	1	1	1	1	1	1	1	0	0
39017	21.6986	1	Censored to last known alive date	56	1	F	1	0	0	5876.83	1	0	0	0	1	0	0	1	1	0	0	0
35001	26.4	1	Censored to last known alive date	54	1	M	0	0	0	5973.08	1	0	0	0	1	1	0	1	1	1	0	0
35008	22.4219	1	Censored to last known alive date	46	1	F	1	1	95	6111.67	1	1	1	1	1	1	0	1	1	0	0	0
38012	24.8548	1	Censored to last known alive date	62	0	M	0	1	0	6652.17	1	0	0	0	1	1	0	1	1	1	0	0
21005	22.8164	1	Censored to last known alive date	58	1	M	0	0	95	7004.83	1	1	1	1	0	1	0	1	1	1	0	0
38003	8.08767	0	Death	71	0	M	0	1	25	7692.58	1	1	0	0	1	1	0	1	1	1	1	0
2012	5.49041	0	Death	55	1	M	0	1	0	7819.37	1	0	0	0	0	0	1	1	1	1	0	0
34010	24.8877	1	Censored to last known alive date	50	1	F	1	1	0	8653.62	1	0	0	0	1	1	0	1	1	0	0	0
5004	17.3589	0	Death	57	1	M	0	1	50	8934.92	1	1	1	0	1	1	1	1	1	1	0	0
1066	3.05753	0	Death	60	1	F	1	1	30	8943.33	1	1	0	0	0	0	1	0	1	0	0	0
10001	24.4603	1	Censored to last known alive date	51	1	F	1	1	25	8989.12	1	1	0	0	1	1	0	1	1	0	1	0
37003	21.4027	1	Censored to last known alive date	65	0	M	0	1	0	9209.42	1	0	0	0	1	1	0	1	0	1	0	0
3001	26.4329	1	Censored to last known alive date	74	0	M	0	1	70	9777	1	1	1	0	1	1	1	1	1	1	0	0
32009	19.5945	0	Death	52	1	M	0	1	5	10429.2	1	0	0	0	1	0	0	1	1	1	0	0
14009	19.5945	1	Censored to last known alive date	61	0	M	0	1	1	10502.1	1	0	0	0	1	1	0	1	1	0	0	0
8014	22.3562	1	Censored to last known alive date	60	1	F	1	0	0	10518.3	1	0	0	0	1	1	1	1	1	0	0	0
45003	23.5397	1	Censored to last known alive date	65	0	M	0	1	1	10575.2	1	0	0	0	1	1	0	1	1	1	0	0
12020	5.2274	0	Death	59	1	F	1	1	20	10619	0	0	0	0	0	0	0	1	1	0	0	0
38027	15.1562	0	Death	70	0	M	0	1	95	11164.2	0	1	1	1	1	1	0	1	1	1	0	0
39010	19.5945	0	Death	51	1	F	1	1	0	11626.2	0	0	0	0	0	0	0	1	1	0	0	0
14003	6.27945	0	Death	39	1	M	0	1	50	12189.2	0	1	1	0	0	0	0	1	1	0	0	1
20023	17.4575	0	Death	66	0	M	0	1	35	12256.7	0	1	0	0	1	1	0	1	1	1	0	0
1006	28.8	1	Censored to last known alive date	52	1	M	0	1	100	12465.7	0	1	1	1	1	1	1	1	1	1	1	0
8023	11.6055	0	Death	49	1	M	0	0	30	12698.1	0	1	0	0	1	1	1	1	1	0	0	0
29005	7.43014	0	Death	65	0	M	0	1	50	13784.6	0	1	1	0	1	0	0	1	1	1	0	0
13005	13.2164	0	Death	71	0	M	0	0	0	13800.5	0	0	0	0	1	1	0	1	1	1	0	0
20019	10.6849	0	Death	54	1	M	0	1	90	13879.4	0	1	1	1	1	0	0	1	1	1	0	0
1024	11.0795	0	Death	66	0	M	0	1	5	14259.7	0	0	0	0	0	0	1	1	1	0	0	1
9002	22.8164	0	Death	54	1	M	0	1	100	14459.6	0	1	1	1	0	1	0	1	1	1	0	0
9001	9.46849	0	Death	50	1	M	0	0	0	14665.8	0	0	0	0	1	0	0	1	1	1	0	0
23003	22.8822	1	Censored to last known alive date	54	1	M	0	0	98	14801.4	0	1	1	1	0	1	0	1	1	1	0	0
44015	19.8575	1	Censored to last known alive date	66	0	F	1	1	0	15053.3	0	0	0	0	1	0	0	1	1	0	0	0
20007	25.9068	1	Censored to last known alive date	55	1	F	1	0	0	15139.3	0	0	0	0	0	0	0	1	0	0	0	0
1030	25.5452	1	Censored to last known alive date	53	1	M	0	0	0	15382.5	0	0	0	0	1	1	1	1	1	0	0	0
1026	4.40548	0	Death	67	0	M	0	1	25	15638.1	0	1	0	0	0	0	1	1	1	1	0	0
44002	6.08219	0	Death	56	1	M	0	0	0	15972.7	0	0	0	0	0	1	0	0	1	1	0	0
3003	24.3945	1	Censored to last known alive date	72	0	F	1	1	25	15982.2	0	1	0	0	1	0	1	1	1	0	1	1
39003	4.73425	0	Death	67	0	M	0	1	85	16703.5	0	1	1	1	0	0	0	1	1	1	0	0
16004	23.8356	1	Censored to last known alive date	57	1	M	0	1	100	17599	0	1	1	1	1	1	0	1	1	1	1	0
2003	3.45205	0	Death	65	0	M	0	1	0	17606.6	0	0	0	0	1	0	1	1	1	0	0	0
1043	16.789	0	Death	60	1	M	0	1	40	18402	0	1	0	0	1	1	1	1	1	0	0	0
49002	9.66575	0	Death	65	0	F	1	1	0	19106.3	0	0	0	0	0	0	0	1	1	0	0	1
7005	1.87397	0	Death	70	0	F	1	1	3	19633.2	0	0	0	0	0	0	1	1	1	0	0	0
1044	2.43288	0	Death	67	0	M	0	1	0	19953.1	0	0	0	0	0	0	1	1	1	1	0	0
9007	19.463	1	Censored to last known alive date	70	0	M	0	1	1	20013.2	0	0	0	0	0	0	0	1	1	0	0	0
43005	22.9151	1	Censored to last known alive date	71	0	M	0	1	0	20351.6	0	0	0	0	0	1	0	1	1	1	0	0
9011	6.96986	0	Death	68	0	F	1	1	30	20458.4	0	1	0	0	1	1	0	1	1	0	1	1
39019	3.51781	0	Death	70	0	M	0	1	90	20575.8	0	1	1	1	0	0	0	1	1	1	0	0
2022	20.2521	1	Censored to last known alive date	67	0	F	1	1	100	20830.7	0	1	1	1	0	1	1	1	1	0	0	0
20022	24.0658	1	Censored to last known alive date	50	1	M	0	0	70	20842	0	1	1	0	1	1	0	1	1	1	0	0
32012	21.5342	1	Censored to last known alive date	61	0	F	1	1	55	22216.3	0	1	1	0	1	0	0	1	1	0	0	0
37002	14.883	0	Death	50	1	M	0	1	50	22216.6	0	1	1	0	1	1	0	1	1	1	0	0
22004	6.27945	0	Death	54	1	M	0	1	0	22566.1	0	0	0	0	0	0	0	1	1	1	0	0
36003	7.00274	0	Death	54	1	M	0	0	0	23461.9	0	0	0	0	1	0	0	1	1	1	0	0
32022	2.59726	0	Death	55	1	M	0	1	30	24059.5	0	1	0	0	0	0	0	1	1	1	0	0
15007	20.6137	1	Censored to last known alive date	66	0	M	0	0	15	24555.8	0	0	0	0	0	1	0	1	1	1	0	0
38022	5.98356	0	Death	53	1	M	0	1	0	25226.4	0	0	0	0	0	0	0	1	1	1	0	0
3028	18.674	1	Censored to last known alive date	68	0	M	0	1	70	25670.4	0	1	1	0	1	1	1	1	1	1	0	0
9012	18.2795	1	Censored to last known alive date	58	1	M	0	1	3	26705.3	0	0	0	0	1	1	0	1	1	1	0	1
17006	24.0986	1	Censored to last known alive date	63	0	M	0	1	100	26814.8	0	1	1	1	1	1	0	1	0	1	0	0
50005	21.5342	1	Censored to last known alive date	53	1	M	0	1	20	27521	0	0	0	0	1	1	0	1	1	1	1	0
39006	24.9205	1	Censored to last known alive date	45	1	F	1	0	100	27581.1	0	1	1	1	1	1	0	1	0	0	0	0
41001	12.4932	0	Death	65	0	M	0	1	0	28345	0	0	0	0	0	0	0	1	1	1	0	0
3024	19.3973	1	Censored to last known alive date	60	1	F	1	1	80	29999.4	0	1	1	1	0	0	1	1	1	0	0	0
21014	21.2712	1	Censored to last known alive date	46	1	M	0	0	70	30206.7	0	1	1	0	1	1	0	1	1	1	0	0
8013	20.1534	0	Death	70	0	M	0	0	90	31742.2	0	1	1	1	0	1	1	1	1	1	0	0
21007	9.27123	0	Death	64	0	M	0	0	0	31976.2	0	0	0	0	0	0	0	1	1	1	0	1
1056	9.63288	0	Death	54	1	M	0	1	0	32095.5	0	0	0	0	0	0	1	1	1	1	0	0
17021	17.9507	0	Death	64	0	M	0	1	100	32520.9	0	1	1	1	1	1	0	1	1	1	0	0
35010	13.9397	0	Death	65	0	M	0	1	100	36765.8	0	1	1	1	1	1	0	1	1	1	0	1
1028	18.411	0	Death	67	0	M	0	1	75	37769.2	0	1	1	1	1	1	1	1	1	1	1	0
31007	1.01918	0	Death	65	0	M	0	1	0	38471	0	0	0	0	0	0	0	1	1	1	1	1
1077	13.897	0	Death	50	1	M	0	1	60	39086.5	0	1	1	0	1	1	1	0	1	1	0	1
38007	25.5452	1	Censored to last known alive date	65	0	M	0	1	95	39422.8	0	1	1	1	1	1	0	1	1	1	1	0
9004	22.3562	1	Censored to last known alive date	62	0	M	0	1	100	39716	0	1	1	1	1	1	0	1	1	1	0	0
1046	13.24	0	Death	64	0	M	0	1	0	43272.4	0	0	0	0	1	1	1	1	1	0	0	0
21004	23.0137	1	Censored to last known alive date	59	1	M	0	0	10	46419.4	0	0	0	0	0	0	0	1	1	1	0	0
42009	3.94521	0	Death	66	0	M	0	0	0	50526.5	0	0	0	0	1	0	0	1	1	1	0	1
32018	6.34521	0	Death	56	1	M	0	1	15	51273.5	0	0	0	0	0	0	0	1	1	1	0	0
5006	19.2329	1	Censored to last known alive date	52	1	M	0	0	5	56295.5	0	0	0	0	0	0	1	1	1	1	0	0
40007	24.1973	1	Censored to last known alive date	61	0	M	0	1	80	59582.5	0	1	1	1	1	1	0	1	1	1	0	0
43011	21.5014	1	Censored to last known alive date	62	0	M	0	1	100	61821	0	1	1	1	0	1	0	1	1	1	1	0
22005	18.0164	0	Death	49	1	F	1	1	0	62117.5	0	0	0	0	0	0	0	1	1	0	0	0
1097	12.222	1	Death	64	0	M	0	1	100	65104.2	0	1	1	1	0	1	1	1	1	1	1	0
14006	10.3562	0	Death	65	0	F	1	1	100	65855.8	0	1	1	1	0	1	0	1	1	0	0	0
35006	9.6	0	Death	51	1	M	0	1	0	66380.8	0	0	0	0	1	1	0	1	1	1	0	1
1018	26.5973	1	Censored to last known alive date	66	0	M	0	1	60	68262	0	1	1	0	1	1	1	1	0	1	0	0
39005	24.9205	1	Censored to last known alive date	62	0	F	1	0	65	69101	0	1	1	0	0	1	0	1	0	0	0	0
9003	24.0658	1	Censored to last known alive date	61	0	M	0	1	90	69443.5	0	1	1	1	1	1	0	1	1	1	0	0
42011	18.1808	0	Death	65	0	M	0	0	100	69775.4	0	1	1	1	1	1	0	1	1	0	1	0
1054	23.1452	1	Censored to last known alive date	50	1	M	0	1	100	71097.6	0	1	1	1	0	1	1	0	1	1	0	0
20018	24.6575	1	Censored to last known alive date	54	1	M	0	0	80	71763.8	0	1	1	1	0	1	0	1	1	1	0	0
35013	10.4219	0	Death	65	0	M	0	1	1	72368.4	0	0	0	0	0	0	0	1	1	1	0	0
30001	19.8247	0	Death	63	0	M	0	0	1	77954.3	0	0	0	0	0	1	0	1	1	1	0	0
32016	19.8247	1	Censored to last known alive date	69	0	M	0	0	100	79514.2	0	1	1	1	0	1	0	1	0	1	0	0
46003	19.3973	0	Death	55	1	M	0	0	0	80013.3	0	0	0	0	0	0	0	1	1	1	0	0
1055	15.179	0	Death	43	1	M	0	1	0	82083.1	0	0	0	0	0	0	1	1	1	1	1	0
31029	14.4658	0	Death	47	1	M	0	1	20	84089.1	0	0	0	0	1	1	0	1	1	1	0	0
45002	10.251	0	Death	57	1	M	0	1	0	86493.2	0	0	0	0	0	0	0	1	1	1	0	1
23012	14.9918	0	Death	51	1	F	1	1	100	88777	0	1	1	1	0	1	0	1	0	0	0	0
5002	21.9288	1	Censored to last known alive date	54	1	M	0	0	0	94443.8	0	0	0	0	0	1	1	1	1	1	0	1
31016	6.54247	0	Death	54	1	F	1	1	0	96678.2	0	0	0	0	0	0	0	1	1	0	0	1
20008	10.8164	0	Death	70	0	M	0	0	60	118014	0	1	1	0	0	1	0	1	1	1	0	0
3021	20.4164	1	Censored to last known alive date	49	1	M	0	1	100	133046	0	1	1	1	0	1	1	1	1	1	0	0
8007	15.1233	0	Death	67	0	M	0	0	0	143114	0	0	0	0	0	0	1	1	1	1	1	0
29019	2.23562	0	Death	62	0	M	0	1	10	156654	0	0	0	0	0	0	0	1	1	0	0	0
7012	14.663	0	Death	55	1	M	0	0	0	158295	0	0	0	0	1	1	1	1	1	1	1	0
17015	21.2384	1	Censored to last known alive date	53	1	M	0	1	100	169277	0	1	1	1	0	1	0	1	1	1	0	0
8008	4.73425	0	Death	68	0	M	0	0	0	383862	0	0	0	0	0	0	1	1	1	1	1	1
				59.8295

## Sheet: Small
patient	OS_mo	oscnsr	oscnsrc	AAGE	Age	SEX	SEX	ECOGBL	TPS_Ori	MeshVolume	Volume(Big=0,Small=1)	TPS(High=1,Low=0)-25	TPS(High=1,Low=0)-50	TPS(High=1,Low=0)-75	OMP(High=1,Low=0)	label(N=0,R=1)	Validation	Pathology	stage	smoking	brain_M	Liver_M
1008	11.3096	0	Death	70	0	M	0	1	1	5425.88	1	0	0	0	1	1	1	1	1	1	0	0
1019	26.8274	1	Censored to last known alive date	43	1	F	1	1	40	3900.79	1	1	0	0	1	0	1	1	1	0	0	0
1037	17.314	0	Death	68	0	M	0	1	0	4263.33	1	0	0	0	0	1	1	1	1	1	0	0
1066	3.05753	0	Death	60	1	F	1	1	30	8943.33	1	1	0	0	0	0	1	0	1	0	0	0
1100	17.4575	0	Death	59	1	M	0	1	30	5514.88	1	1	0	0	1	0	1	1	1	1	0	0
2012	5.49041	0	Death	55	1	M	0	1	0	7819.37	1	0	0	0	0	0	1	1	1	1	0	0
2019	21.6986	1	Censored to last known alive date	72	0	M	0	1	20	1338.88	1	0	0	0	1	1	1	1	1	1	0	0
3001	26.4329	1	Censored to last known alive date	74	0	M	0	1	70	9777	1	1	0	0	1	1	1	1	1	1	0	0
3019	20.811	1	Censored to last known alive date	60	1	M	0	1	100	5791.83	1	1	1	1	1	1	1	1	1	1	0	0
5004	17.3589	0	Death	57	1	M	0	1	50	8934.92	1	1	0	0	1	1	1	1	1	1	0	0
8014	22.3562	1	Censored to last known alive date	60	1	F	1	0	0	10518.3	1	0	0	0	1	1	1	1	1	0	0	0
8017	22.389	1	Censored to last known alive date	58	1	F	1	0	85	959.625	1	1	1	1	1	1	1	1	1	0	0	0
9005	21.9945	1	Censored to last known alive date	64	0	M	0	1	70	2716	1	1	0	0	1	1	0	1	1	1	0	0
10001	24.4603	1	Censored to last known alive date	51	1	F	1	1	25	8989.12	1	1	0	0	1	1	0	1	1	0	1	0
12018	14.6301	0	Death	70	0	F	1	1	70	2177.62	1	1	0	0	1	1	0	1	1	1	1	0
13003	5.26027	0	Death	62	0	M	0	1	0	3775.29	1	0	0	0	0	0	0	1	1	0	1	1
13004	17.15	0	Death	60	1	M	0	1	0	1375.33	1	0	0	0	1	1	0	1	0	1	0	0
14009	19.5945	1	Censored to last known alive date	61	0	M	0	1	1	10502.1	1	0	0	0	1	1	0	1	1	0	0	0
17012	21.5671	1	Censored to last known alive date	69	0	M	0	1	0	4918.58	1	0	0	0	1	1	0	1	1	1	0	0
20001	26.3671	1	Censored to last known alive date	72	0	F	1	0	2	3197.62	1	0	0	0	1	1	0	1	1	0	0	1
21005	22.8164	1	Censored to last known alive date	58	1	M	0	0	95	7004.83	1	1	1	1	0	1	0	1	1	1	0	0
25004	26.0384	1	Censored to last known alive date	53	1	F	1	1	45	3063.5	1	1	0	0	1	1	0	1	1	0	1	1
26001	15.189	0	Death	61	0	F	1	0	5	4772.71	1	0	0	0	1	0	0	1	1	0	0	0
29016	5.06301	0	Death	72	0	M	0	1	5	5498.29	1	0	0	0	0	0	0	1	1	0	0	0
31001	25.8082	1	Censored to last known alive date	53	1	F	1	0	0	4748.54	1	0	0	0	1	1	0	1	1	0	1	0
31009	14.3671	0	Death	65	0	M	0	1	0	4517.96	1	0	0	0	1	0	0	1	1	1	0	0
32009	19.5945	0	Death	52	1	M	0	1	5	10429.2	1	0	0	0	1	0	0	1	1	1	0	0
34010	24.8877	1	Censored to last known alive date	50	1	F	1	1	0	8653.62	1	0	0	0	1	1	0	1	1	0	0	0
35001	26.4	1	Censored to last known alive date	54	1	M	0	0	0	5973.08	1	0	0	0	1	1	0	1	1	1	0	0
35005	7.98904	0	Death	37	1	F	1	1	5	4676.38	1	0	0	0	1	0	0	1	1	0	0	0
35008	22.4219	1	Censored to last known alive date	46	1	F	1	1	95	6111.67	1	1	1	1	1	1	0	1	1	0	0	0
37003	21.4027	1	Censored to last known alive date	65	0	M	0	1	0	9209.42	1	0	0	0	1	1	0	1	0	1	0	0
38003	8.08767	0	Death	71	0	M	0	1	25	7692.58	1	1	0	0	1	1	0	1	1	1	1	0
38012	24.8548	1	Censored to last known alive date	62	0	M	0	1	0	6652.17	1	0	0	0	1	1	0	1	1	1	0	0
39017	21.6986	1	Censored to last known alive date	56	1	F	1	0	0	5876.83	1	0	0	0	1	0	0	1	1	0	0	0
43024	18.4767	1	Censored to last known alive date	71	0	M	0	1	50	5412.17	1	1	0	0	1	1	0	1	1	1	0	0
45003	23.5397	1	Censored to last known alive date	65	0	M	0	1	1	10575.2	1	0	0	0	1	1	0	1	1	1	0	0
				60.4324

## Sheet: Large
patient	OS_mo	oscnsr	event	oscnsrc	AAGE	Age	SEX	SEX	ECOGBL	TPS_Ori	MeshVolume	Volume(Big=0,Small=1)	TPS(High=1,Low=0)-25	TPS(High=1,Low=0)-50	TPS(High=1,Low=0)-75	OMP(High=1,Low=0)	label(N=0,R=1)	Validation	Pathology	stage	smoking	brain_M	Liver_M
1006	28.8	1	0	Censored to last known alive date	52	1	M	0	1	100	12465.7	0	1	1	1	1	1	1	1	1	1	1	0
1018	26.5973	1	0	Censored to last known alive date	66	0	M	0	1	60	68262	0	1	0	0	1	1	1	1	0	1	0	0
1024	11.0795	0	1	Death	66	0	M	0	1	5	14259.7	0	0	0	0	0	0	1	1	1	0	0	1
1026	4.40548	0	1	Death	67	0	M	0	1	25	15638.1	0	1	0	0	0	0	1	1	1	1	0	0
1028	18.411	0	1	Death	67	0	M	0	1	75	37769.2	0	1	1	1	1	1	1	1	1	1	1	0
1030	25.5452	1	0	Censored to last known alive date	53	1	M	0	0	0	15382.5	0	0	0	0	1	1	1	1	1	0	0	0
1043	16.789	0	1	Death	60	1	M	0	1	40	18402	0	1	0	0	1	1	1	1	1	0	0	0
1044	2.43288	0	1	Death	67	0	M	0	1	0	19953.1	0	0	0	0	0	0	1	1	1	1	0	0
1046	13.24	0	1	Death	64	0	M	0	1	0	43272.4	0	0	0	0	1	1	1	1	1	0	0	0
1054	23.1452	1	0	Censored to last known alive date	50	1	M	0	1	100	71097.6	0	1	1	1	0	1	1	0	1	1	0	0
1055	15.179	0	1	Death	43	1	M	0	1	0	82083.1	0	0	0	0	0	0	1	1	1	1	1	0
1056	9.63288	0	1	Death	54	1	M	0	1	0	32095.5	0	0	0	0	0	0	1	1	1	1	0	0
1077	13.897	0	1	Death	50	1	M	0	1	60	39086.5	0	1	0	0	1	1	1	0	1	1	0	1
1097	12.222	1	1	Death	64	0	M	0	1	100	65104.2	0	1	1	1	0	1	1	1	1	1	1	0
2003	3.45205	0	1	Death	65	0	M	0	1	0	17606.6	0	0	0	0	1	0	1	1	1	0	0	0
2022	20.2521	1	0	Censored to last known alive date	67	0	F	1	1	100	20830.7	0	1	1	1	0	1	1	1	1	0	0	0
3003	24.3945	1	0	Censored to last known alive date	72	0	F	1	1	25	15982.2	0	1	0	0	1	0	1	1	1	0	1	1
3021	20.4164	1	0	Censored to last known alive date	49	1	M	0	1	100	133046	0	1	1	1	0	1	1	1	1	1	0	0
3024	19.3973	1	0	Censored to last known alive date	60	1	F	1	1	80	29999.4	0	1	1	1	0	0	1	1	1	0	0	0
3028	18.674	1	0	Censored to last known alive date	68	0	M	0	1	70	25670.4	0	1	0	0	1	1	1	1	1	1	0	0
5002	21.9288	1	0	Censored to last known alive date	54	1	M	0	0	0	94443.8	0	0	0	0	0	1	1	1	1	1	0	1
5006	19.2329	1	0	Censored to last known alive date	52	1	M	0	0	5	56295.5	0	0	0	0	0	0	1	1	1	1	0	0
7005	1.87397	0	1	Death	70	0	F	1	1	3	19633.2	0	0	0	0	0	0	1	1	1	0	0	0
7012	14.663	0	1	Death	55	1	M	0	0	0	158295	0	0	0	0	1	1	1	1	1	1	1	0
8007	15.1233	0	1	Death	67	0	M	0	0	0	143114	0	0	0	0	0	0	1	1	1	1	1	0
8008	4.73425	0	1	Death	68	0	M	0	0	0	383862	0	0	0	0	0	0	1	1	1	1	1	1
8013	20.1534	0	1	Death	70	0	M	0	0	90	31742.2	0	1	1	1	0	1	1	1	1	1	0	0
8023	11.6055	0	1	Death	49	1	M	0	0	30	12698.1	0	1	0	0	1	1	1	1	1	0	0	0
9001	9.46849	0	1	Death	50	1	M	0	0	0	14665.8	0	0	0	0	1	0	0	1	1	1	0	0
9002	22.8164	0	1	Death	54	1	M	0	1	100	14459.6	0	1	1	1	0	1	0	1	1	1	0	0
9003	24.0658	1	0	Censored to last known alive date	61	0	M	0	1	90	69443.5	0	1	1	1	1	1	0	1	1	1	0	0
9004	22.3562	1	0	Censored to last known alive date	62	0	M	0	1	100	39716	0	1	1	1	1	1	0	1	1	1	0	0
9007	19.463	1	0	Censored to last known alive date	70	0	M	0	1	1	20013.2	0	0	0	0	0	0	0	1	1	0	0	0
9011	6.96986	0	1	Death	68	0	F	1	1	30	20458.4	0	1	0	0	1	1	0	1	1	0	1	1
9012	18.2795	1	0	Censored to last known alive date	58	1	M	0	1	3	26705.3	0	0	0	0	1	1	0	1	1	1	0	1
12020	5.2274	0	1	Death	59	1	F	1	1	20	10619	0	0	0	0	0	0	0	1	1	0	0	0
13005	13.2164	0	1	Death	71	0	M	0	0	0	13800.5	0	0	0	0	1	1	0	1	1	1	0	0
14003	6.27945	0	1	Death	39	1	M	0	1	50	12189.2	0	1	0	0	0	0	0	1	1	0	0	1
14006	10.3562	0	1	Death	65	0	F	1	1	100	65855.8	0	1	1	1	0	1	0	1	1	0	0	0
15007	20.6137	1	0	Censored to last known alive date	66	0	M	0	0	15	24555.8	0	0	0	0	0	1	0	1	1	1	0	0
16004	23.8356	1	0	Censored to last known alive date	57	1	M	0	1	100	17599	0	1	1	1	1	1	0	1	1	1	1	0
17006	24.0986	1	0	Censored to last known alive date	63	0	M	0	1	100	26814.8	0	1	1	1	1	1	0	1	0	1	0	0
17015	21.2384	1	0	Censored to last known alive date	53	1	M	0	1	100	169277	0	1	1	1	0	1	0	1	1	1	0	0
17021	17.9507	0	1	Death	64	0	M	0	1	100	32520.9	0	1	1	1	1	1	0	1	1	1	0	0
20007	25.9068	1	0	Censored to last known alive date	55	1	F	1	0	0	15139.3	0	0	0	0	0	0	0	1	0	0	0	0
20008	10.8164	0	1	Death	70	0	M	0	0	60	118014	0	1	0	0	0	1	0	1	1	1	0	0
20018	24.6575	1	0	Censored to last known alive date	54	1	M	0	0	80	71763.8	0	1	1	1	0	1	0	1	1	1	0	0
20019	10.6849	0	1	Death	54	1	M	0	1	90	13879.4	0	1	1	1	1	0	0	1	1	1	0	0
20022	24.0658	1	0	Censored to last known alive date	50	1	M	0	0	70	20842	0	1	0	0	1	1	0	1	1	1	0	0
20023	17.4575	0	1	Death	66	0	M	0	1	35	12256.7	0	1	0	0	1	1	0	1	1	1	0	0
21004	23.0137	1	0	Censored to last known alive date	59	1	M	0	0	10	46419.4	0	0	0	0	0	0	0	1	1	1	0	0
21007	9.27123	0	1	Death	64	0	M	0	0	0	31976.2	0	0	0	0	0	0	0	1	1	1	0	1
21014	21.2712	1	0	Censored to last known alive date	46	1	M	0	0	70	30206.7	0	1	0	0	1	1	0	1	1	1	0	0
22004	6.27945	0	1	Death	54	1	M	0	1	0	22566.1	0	0	0	0	0	0	0	1	1	1	0	0
22005	18.0164	0	1	Death	49	1	F	1	1	0	62117.5	0	0	0	0	0	0	0	1	1	0	0	0
23003	22.8822	1	0	Censored to last known alive date	54	1	M	0	0	98	14801.4	0	1	1	1	0	1	0	1	1	1	0	0
23012	14.9918	0	1	Death	51	1	F	1	1	100	88777	0	1	1	1	0	1	0	1	0	0	0	0
29005	7.43014	0	1	Death	65	0	M	0	1	50	13784.6	0	1	0	0	1	0	0	1	1	1	0	0
29019	2.23562	0	1	Death	62	0	M	0	1	10	156654	0	0	0	0	0	0	0	1	1	0	0	0
30001	19.8247	0	1	Death	63	0	M	0	0	1	77954.3	0	0	0	0	0	1	0	1	1	1	0	0
31007	1.01918	0	1	Death	65	0	M	0	1	0	38471	0	0	0	0	0	0	0	1	1	1	1	1
31016	6.54247	0	1	Death	54	1	F	1	1	0	96678.2	0	0	0	0	0	0	0	1	1	0	0	1
31029	14.4658	0	1	Death	47	1	M	0	1	20	84089.1	0	0	0	0	1	1	0	1	1	1	0	0
32012	21.5342	1	0	Censored to last known alive date	61	0	F	1	1	55	22216.3	0	1	0	0	1	0	0	1	1	0	0	0
32016	19.8247	1	0	Censored to last known alive date	69	0	M	0	0	100	79514.2	0	1	1	1	0	1	0	1	0	1	0	0
32018	6.34521	0	1	Death	56	1	M	0	1	15	51273.5	0	0	0	0	0	0	0	1	1	1	0	0
32022	2.59726	0	1	Death	55	1	M	0	1	30	24059.5	0	1	0	0	0	0	0	1	1	1	0	0
35006	9.6	0	1	Death	51	1	M	0	1	0	66380.8	0	0	0	0	1	1	0	1	1	1	0	1
35010	13.9397	0	1	Death	65	0	M	0	1	100	36765.8	0	1	1	1	1	1	0	1	1	1	0	1
35013	10.4219	0	1	Death	65	0	M	0	1	1	72368.4	0	0	0	0	0	0	0	1	1	1	0	0
36003	7.00274	0	1	Death	54	1	M	0	0	0	23461.9	0	0	0	0	1	0	0	1	1	1	0	0
37002	14.883	0	1	Death	50	1	M	0	1	50	22216.6	0	1	0	0	1	1	0	1	1	1	0	0
38007	25.5452	1	0	Censored to last known alive date	65	0	M	0	1	95	39422.8	0	1	1	1	1	1	0	1	1	1	1	0
38022	5.98356	0	1	Death	53	1	M	0	1	0	25226.4	0	0	0	0	0	0	0	1	1	1	0	0
38027	15.1562	0	1	Death	70	0	M	0	1	95	11164.2	0	1	1	1	1	1	0	1	1	1	0	0
39003	4.73425	0	1	Death	67	0	M	0	1	85	16703.5	0	1	1	1	0	0	0	1	1	1	0	0
39005	24.9205	1	0	Censored to last known alive date	62	0	F	1	0	65	69101	0	1	0	0	0	1	0	1	0	0	0	0
39006	24.9205	1	0	Censored to last known alive date	45	1	F	1	0	100	27581.1	0	1	1	1	1	1	0	1	0	0	0	0
39010	19.5945	0	1	Death	51	1	F	1	1	0	11626.2	0	0	0	0	0	0	0	1	1	0	0	0
39019	3.51781	0	1	Death	70	0	M	0	1	90	20575.8	0	1	1	1	0	0	0	1	1	1	0	0
40007	24.1973	1	0	Censored to last known alive date	61	0	M	0	1	80	59582.5	0	1	1	1	1	1	0	1	1	1	0	0
41001	12.4932	0	1	Death	65	0	M	0	1	0	28345	0	0	0	0	0	0	0	1	1	1	0	0
42009	3.94521	0	1	Death	66	0	M	0	0	0	50526.5	0	0	0	0	1	0	0	1	1	1	0	1
42011	18.1808	0	1	Death	65	0	M	0	0	100	69775.4	0	1	1	1	1	1	0	1	1	0	1	0
43005	22.9151	1	0	Censored to last known alive date	71	0	M	0	1	0	20351.6	0	0	0	0	0	1	0	1	1	1	0	0
43011	21.5014	1	0	Censored to last known alive date	62	0	M	0	1	100	61821	0	1	1	1	0	1	0	1	1	1	1	0
44002	6.08219	0	1	Death	56	1	M	0	0	0	15972.7	0	0	0	0	0	1	0	0	1	1	0	0
44015	19.8575	1	0	Censored to last known alive date	66	0	F	1	1	0	15053.3	0	0	0	0	1	0	0	1	1	0	0	0
45002	10.251	0	1	Death	57	1	M	0	1	0	86493.2	0	0	0	0	0	0	0	1	1	1	0	1
46003	19.3973	0	1	Death	55	1	M	0	0	0	80013.3	0	0	0	0	0	0	0	1	1	1	0	0
49002	9.66575	0	1	Death	65	0	F	1	1	0	19106.3	0	0	0	0	0	0	0	1	1	0	0	1
50005	21.5342	1	0	Censored to last known alive date	53	1	M	0	1	20	27521	0	0	0	0	1	1	0	1	1	1	1	0

## Sheet: Combined model
Volume(Big=0,Small=1)	TPS(High=1,Low=0)-25	TPS(High=1,Low=0)-50	TPS(High=1,Low=0)-75	label(N=0,R=1)	VT25	VT50	VT75
1	1	1	1	1	2.1598	2.9043	3.0468
1	0	0	0	1	0.2838	0.5063	0.7178
1	0	0	0	1	0.2838	0.5063	0.7178
1	1	1	0	1	2.1598	2.9043	0.7178
1	1	1	0	1	2.1598	2.9043	0.7178
1	1	0	0	1	2.1598	0.5063	0.7178
1	0	0	0	1	0.2838	0.5063	0.7178
1	0	0	0	0	0.2838	0.5063	0.7178
1	1	0	0	0	2.1598	0.5063	0.7178
1	0	0	0	1	0.2838	0.5063	0.7178
1	0	0	0	0	0.2838	0.5063	0.7178
1	0	0	0	0	0.2838	0.5063	0.7178
1	0	0	0	1	0.2838	0.5063	0.7178
1	0	0	0	0	0.2838	0.5063	0.7178
1	0	0	0	1	0.2838	0.5063	0.7178
1	1	1	0	1	2.1598	2.9043	0.7178
1	0	0	0	1	0.2838	0.5063	0.7178
1	0	0	0	0	0.2838	0.5063	0.7178
1	1	0	0	0	2.1598	0.5063	0.7178
1	1	1	1	1	2.1598	2.9043	3.0468
1	0	0	0	0	0.2838	0.5063	0.7178
1	0	0	0	1	0.2838	0.5063	0.7178
1	1	1	1	1	2.1598	2.9043	3.0468
1	0	0	0	1	0.2838	0.5063	0.7178
1	1	1	1	1	2.1598	2.9043	3.0468
1	1	0	0	1	2.1598	0.5063	0.7178
1	0	0	0	0	0.2838	0.5063	0.7178
1	0	0	0	1	0.2838	0.5063	0.7178
1	1	1	0	1	2.1598	2.9043	0.7178
1	1	0	0	0	2.1598	0.5063	0.7178
1	1	0	0	1	2.1598	0.5063	0.7178
1	0	0	0	1	0.2838	0.5063	0.7178
1	1	1	0	1	2.1598	2.9043	0.7178
1	0	0	0	0	0.2838	0.5063	0.7178
1	0	0	0	1	0.2838	0.5063	0.7178
1	0	0	0	1	0.2838	0.5063	0.7178
1	0	0	0	1	0.2838	0.5063	0.7178
0	0	0	0	0	-0.7155	-0.7347	-0.4042
0	1	1	1	1	1.1605	1.6633	1.9248
0	0	0	0	0	-0.7155	-0.7347	-0.4042
0	1	1	0	0	1.1605	1.6633	-0.4042
0	1	0	0	1	1.1605	-0.7347	-0.4042
0	1	1	1	1	1.1605	1.6633	1.9248
0	1	0	0	1	1.1605	-0.7347	-0.4042
0	1	1	0	0	1.1605	1.6633	-0.4042
0	0	0	0	1	-0.7155	-0.7347	-0.4042
0	1	1	1	0	1.1605	1.6633	1.9248
0	0	0	0	0	-0.7155	-0.7347	-0.4042
0	1	1	1	1	1.1605	1.6633	1.9248
0	0	0	0	0	-0.7155	-0.7347	-0.4042
0	1	1	1	1	1.1605	1.6633	1.9248
0	0	0	0	0	-0.7155	-0.7347	-0.4042
0	0	0	0	0	-0.7155	-0.7347	-0.4042
0	0	0	0	1	-0.7155	-0.7347	-0.4042
0	1	0	0	0	1.1605	-0.7347	-0.4042
0	0	0	0	1	-0.7155	-0.7347	-0.4042
0	1	0	0	0	1.1605	-0.7347	-0.4042
0	1	1	1	0	1.1605	1.6633	1.9248
0	1	1	1	1	1.1605	1.6633	1.9248
0	0	0	0	0	-0.7155	-0.7347	-0.4042
0	1	0	0	1	1.1605	-0.7347	-0.4042
0	0	0	0	0	-0.7155	-0.7347	-0.4042
0	0	0	0	0	-0.7155	-0.7347	-0.4042
0	0	0	0	0	-0.7155	-0.7347	-0.4042
0	0	0	0	0	-0.7155	-0.7347	-0.4042
0	0	0	0	1	-0.7155	-0.7347	-0.4042
0	1	0	0	1	1.1605	-0.7347	-0.4042
0	1	1	1	0	1.1605	1.6633	1.9248
0	1	1	1	1	1.1605	1.6633	1.9248
0	1	1	0	1	1.1605	1.6633	-0.4042
0	1	1	0	0	1.1605	1.6633	-0.4042
0	1	1	0	1	1.1605	1.6633	-0.4042
0	0	0	0	0	-0.7155	-0.7347	-0.4042
0	0	0	0	0	-0.7155	-0.7347	-0.4042
0	1	0	0	0	1.1605	-0.7347	-0.4042
0	0	0	0	1	-0.7155	-0.7347	-0.4042
0	0	0	0	0	-0.7155	-0.7347	-0.4042
0	1	1	0	1	1.1605	1.6633	-0.4042
0	0	0	0	1	-0.7155	-0.7347	-0.4042
0	1	1	1	1	1.1605	1.6633	1.9248
0	0	0	0	1	-0.7155	-0.7347	-0.4042
0	1	1	1	1	1.1605	1.6633	1.9248
0	0	0	0	0	-0.7155	-0.7347	-0.4042
0	1	1	1	0	1.1605	1.6633	1.9248
0	1	1	0	1	1.1605	1.6633	-0.4042
0	1	1	1	1	1.1605	1.6633	1.9248
0	0	0	0	0	-0.7155	-0.7347	-0.4042
0	0	0	0	0	-0.7155	-0.7347	-0.4042
0	1	1	1	1	1.1605	1.6633	1.9248
0	1	1	1	1	1.1605	1.6633	1.9248
0	1	1	1	1	1.1605	1.6633	1.9248
0	0	0	0	0	-0.7155	-0.7347	-0.4042
0	1	1	0	1	1.1605	1.6633	-0.4042
0	1	1	1	1	1.1605	1.6633	1.9248
0	1	1	1	1	1.1605	1.6633	1.9248
0	0	0	0	1	-0.7155	-0.7347	-0.4042
0	0	0	0	0	-0.7155	-0.7347	-0.4042
0	0	0	0	0	-0.7155	-0.7347	-0.4042
0	0	0	0	0	-0.7155	-0.7347	-0.4042
0	0	0	0	0	-0.7155	-0.7347	-0.4042
0	1	1	1	1	1.1605	1.6633	1.9248
0	1	1	1	1	1.1605	1.6633	1.9248
0	0	0	0	0	-0.7155	-0.7347	-0.4042
0	1	1	1	1	1.1605	1.6633	1.9248
0	1	1	1	1	1.1605	1.6633	1.9248
0	0	0	0	1	-0.7155	-0.7347	-0.4042
0	1	1	0	1	1.1605	1.6633	-0.4042
0	1	1	0	1	1.1605	1.6633	-0.4042
0	1	1	1	1	1.1605	1.6633	1.9248
0	1	1	1	1	1.1605	1.6633	1.9248
0	1	1	1	1	1.1605	1.6633	1.9248
0	1	1	1	1	1.1605	1.6633	1.9248
0	0	0	0	0	-0.7155	-0.7347	-0.4042
0	0	0	0	1	-0.7155	-0.7347	-0.4042
0	1	1	1	1	1.1605	1.6633	1.9248
0	0	0	0	0	-0.7155	-0.7347	-0.4042
0	0	0	0	0	-0.7155	-0.7347	-0.4042
0	0	0	0	1	-0.7155	-0.7347	-0.4042
0	0	0	0	0	-0.7155	-0.7347	-0.4042
0	1	1	1	1	1.1605	1.6633	1.9248
0	0	0	0	1	-0.7155	-0.7347	-0.4042
0	0	0	0	0	-0.7155	-0.7347	-0.4042
0	1	1	0	1	1.1605	1.6633	-0.4042
0	1	1	1	1	1.1605	1.6633	1.9248
0	0	0	0	0	-0.7155	-0.7347	-0.4042
0	0	0	0	0	-0.7155	-0.7347	-0.4042
0	0	0	0	1	-0.7155	-0.7347	-0.4042
0	1	1	1	1	1.1605	1.6633	1.9248
0	0	0	0	0	-0.7155	-0.7347	-0.4042
