# Supplementary material for: High baseline levels of PD-L1 reduce the heterogeneity of immune checkpoint signature and sensitize anti-PD1 therapy in lung and colorectal cancers
Source: Cell Death Dis. 2025 Mar 4;16(1):152. doi: 10.1038/s41419-025-07471-w (PMC11880386; doi:10.1038/s41419-025-07471-w)
Supplement: Supplementary file 3 — Daw data of RNA-seq and qPCR [file 41419_2025_7471_MOESM3_ESM.xlsx]

## Sheet: Figure 1
Figure 1D
gene_id	gene_name	Small-1_fpkm	Samll-2_fpkm	Small-3_fpkm	Large-1_fpkm	Large-2-11_fpkm	Large-3-12_fpkm	Small tumors_fpkm_mean	Large tumors_fpkm_mean
ENSMUSG00000032420	Nt5e	7.62	6.95	6.81	13.66	12.86	12.9	7.12667	13.14
ENSMUSG00000026285	Pdcd1	0.8	0.79	0.7	2.87	4.38	4.52	0.763333	3.92333
ENSMUSG00000020399	Havcr2	4.75	4.78	3.87	7.26	9.7	10.93	4.46667	9.29667
ENSMUSG00000030167	KLRC1	3.49	2.86	0.99	4.25	10.19	7.35	2.44667	7.26333
ENSMUSG00000031551	Ido1	2.26	1.31	0.78	3.52	3.7	3.55	1.45	3.59
ENSMUSG00000055447	Cd47	102.58	90.97	92.17	95.83	99.15	97.18	95.24	97.3867
ENSMUSG00000030124	Lag3	1.39	1.24	1.09	2.04	2.91	2.71	1.24	2.55333
ENSMUSG00000030165	Klrd1	4.35	3.4	1.72	5.42	8.48	6.12	3.15667	6.67333
ENSMUSG00000030114	Klrg1	1.84	1.31	0.95	1.74	3.73	3.15	1.36667	2.87333
ENSMUSG00000022657	Cd96	0.79	0.55	0.76	1.1	2.16	1.24	0.7	1.5
ENSMUSG00000016498	Pdcd1lg2	8.03	8.96	2.53	3.63	2.87	3.14	6.50667	3.21333
ENSMUSG00000016496	Cd274	11.87	11.36	5	12.97	20.47	26.39	9.41	19.9433
ENSMUSG00000070427	Il18bp	10.72	9.39	4.06	10.05	10.54	16	8.05667	12.1967
ENSMUSG00000019850	Tnfaip3	5.91	5.05	4.01	5.46	6.73	10.37	4.99	7.52
ENSMUSG00000031549	Ido2	0.58	0.47	0.08	0.82	0.93	0.74	0.376667	0.83
ENSMUSG00000035914	Cd276	9.01	9.3	10.51	7.23	7.43	8.27	9.60667	7.64333
ENSMUSG00000004609	Cd33	3.55	3.01	3.97	3.35	2.31	2.71	3.51	2.79
ENSMUSG00000004709	Cd244	1.77	1.9	1.37	1.76	2.17	2.01	1.68	1.98
ENSMUSG00000053113	Socs3	36.33	35.25	25.9	38.09	34.12	36.77	32.4933	36.3267
ENSMUSG00000042333	Tnfrsf14	11.92	10.89	13.31	13.2	14.69	17.31	12.04	15.0667
ENSMUSG00000030336	Cd27	0.83	0.71	0.37	0.72	0.94	1.43	0.636667	1.03
ENSMUSG00000001123	Lgals9	50.67	45.91	44.35	34.07	40.97	46.44	46.9767	40.4933
ENSMUSG00000071552	Tigit	2.69	1.8	2.23	2.32	2.67	4.19	2.24	3.06
ENSMUSG00000052013	Btla	0.33	0.14	0.19	0.27	0.48	0.15	0.22	0.3
ENSMUSG00000044701	Il27	0.3	0.25	0.13	0.22	0.18	0.77	0.226667	0.39
ENSMUSG00000022661	Cd200	2.69	1.74	2.41	2.61	3.03	2.51	2.28	2.71667
ENSMUSG00000028011	Tdo2	0.07	0.02	0.06	0.05	0	0.02	0.05	0.0233333
ENSMUSG00000026011	Ctla4	3.23	2.5	1.96	1.94	2.06	2.68	2.56333	2.22667
ENSMUSG00000034652	Cd300a	1.48	1.58	1.16	1.3	1.52	1.58	1.40667	1.46667
ENSMUSG00000109713	PVRIG	0.4	0.53	0.36	0.57	0.57	0.39	0.43	0.51
ENSMUSG00000038037	Socs1	8.49	7.12	3.36	6.35	5.57	8.57	6.32333	6.83
ENSMUSG00000055541	Lair1	11.95	8.66	7.92	8.71	6.86	7.22	9.51	7.59667
ENSMUSG00000048120	Entpd1	13.97	12.13	11.57	10.53	11.68	13.49	12.5567	11.9
ENSMUSG00000038304	Cd160	0.59	0.5	0.46	0.56	0.48	0.43	0.516667	0.49

## Sheet: Figure 2
Figure 2B
Small tumors
id	Symbol	Small-pCDH-1_count	Small-pCDH-2_count	Small-pCDH-3_count	Small-PD-L1-4_count	Small-PD-L1-5_count	Small-PD-L1-6_count	Small-pCDH-1_fpkm	Small-pCDH-2_fpkm	Small-pCDH-3_fpkm	Small-PD-L1-4_fpkm	Small-PD-L1-5_fpkm	Small-PD-L1-6_fpkm	Small-pCDH_mean	Small-PD-L1_mean	log2(fc)	PValue	FDR
ENSMUSG00000016024	Lbp	159	167	187	630	786	360	3.89	4.96	4.78	10.24	14.19	9.02	4.54333	11.15	1.29522	7.46804e-15	1.27621e-10
ENSMUSG00000026579	F5	65	91	49	216	243	166	0.54	0.78	0.42	1.19	1.48	1.39	0.58	1.35333	1.22239	2.60575e-07	0.000342536
ENSMUSG00000026950	NEB	121	125	115	319	400	201	0.87	0.63	0.5	1.06	1.82	1.57	0.666667	1.48333	1.15381	6.32758e-07	0.000772371
ENSMUSG00000040653	Ppp1r14c	43	47	37	207	126	95	1.08	1.32	0.91	3.34	2.34	2.39	1.10333	2.69	1.28574	8.67985e-07	0.000988867
ENSMUSG00000095648	Zfp120	0	0	0	31	14	21	0	0	0	0.72	0.37	0.74	0.001	0.61	9.25267	1.49784e-06	0.00142203
ENSMUSG00000066878	Kpna2	0	0	0	5	10	36	0	0	0	0.09	0.22	1.12	0.001	0.476667	8.89684	2.37051e-05	0.0106604
ENSMUSG00000006362	Cbfa2t3	68	79	77	229	203	110	0.97	0.94	1.02	2.17	2.11	1.64	0.976667	1.97333	1.0147	0.000107651	0.0327388
ENSMUSG00000004951	Hspb1	50	47	38	114	138	104	3.42	3.32	2.7	5.15	6.9	7.15	3.14667	6.4	1.02425	0.000134502	0.0376805
ENSMUSG00000036172	Cd200r3	16	12	8	59	48	41	0.65	0.64	0.26	1.15	1.31	1.74	0.516667	1.4	1.43812	0.000153021	0.0402304
ENSMUSG00000016496	Cd274	695	646	282	2414	2313	1269	11.87	11.36	5	27.19	28.84	21.8	9.41	25.9433	1.4631	0.000188529	0.0441338
ENSMUSG00000072596	Ear2	65	33	69	174	149	119	5.59	2.92	6.16	9.87	9.36	10.3	4.89	9.84333	1.00931	0.000211057	0.0476035
ENSMUSG00000044390	Tigd3	24	26	21	105	73	49	0.69	0.77	0.64	1.99	1.54	1.41	0.7	1.64667	1.23412	0.000211974	0.0476035
ENSMUSG00000029368	Alb	0	0	0	87	68	3	0	0	0	1.75	1.51	0.09	0.001	1.11667	10.125	0.000217278	0.0476035
Large tumors
id	Symbol	Large-pCDH-10_count	Large-pCDH-11_count	Large-pCDH-12_count	Large-PD-L1-7_count	Large-PD-L1-8_count	Large-PD-L1-9_count	Large-pCDH-10_fpkm	Large-pCDH-11_fpkm	Large-pCDH-12_fpkm	Large-PD-L1-7_fpkm	Large-PD-L1-8_fpkm	Large-PD-L1-9_fpkm	Large-pCDH_mean	Large-PD-L1_mean	log2(fc)	PValue	FDR
ENSMUSG00000040253	Gbp4	3733	4677	4163	841	1083	1300	43.09	58.81	53.66	11.36	13.99	17.09	51.8533	14.1467	-1.87397	3.72274e-49	6.29143e-45
ENSMUSG00000029298	GBP6	1367	1650	1668	296	385	517	18.18	23.11	25.13	4.54	5.39	7.47	22.14	5.8	-1.93253	2.28037e-35	1.92691e-31
ENSMUSG00000035186	Ubd	506	562	478	94	116	149	30.43	37.04	30.92	6.67	7.64	9.77	32.7967	8.02667	-2.03068	1.18307e-33	6.66461e-30
ENSMUSG00000041481	Serpina3g	1202	1112	1143	320	335	479	44.44	48.03	48.74	14	14.63	19.13	47.07	15.92	-1.56397	2.43525e-32	8.23115e-29
ENSMUSG00000068606	Iigp1	319	309	317	52	71	79	6.29	6.68	6.72	1.21	1.53	1.7	6.56333	1.48	-2.14883	9.65772e-30	2.72026e-26
ENSMUSG00000031897	Psmb10	1192	1286	1354	502	530	561	50.91	60.2	62.2	25.31	24.78	26.14	57.77	25.41	-1.18492	1.1982e-27	2.8928e-24
ENSMUSG00000024338	Psmb8	2594	2873	3228	1030	1109	1342	141.54	169.54	188.48	65.23	65.8	78.85	166.52	69.96	-1.25109	2.58274e-27	5.45604e-24
ENSMUSG00000018899	Irf1	5198	5525	6269	2319	2488	2868	164.8	192.72	214.69	82.45	83.95	95.87	190.737	87.4233	-1.12549	2.44639e-26	4.59377e-23
ENSMUSG00000076609	Igkc	252	479	467	40	60	82	26.52	55.25	52.86	4.97	6.91	9.41	44.8767	7.09667	-2.66075	1.76791e-23	2.98777e-20
ENSMUSG00000096727	Psmb9	836	998	1224	297	343	391	36.18	48.21	56.58	15.37	16.75	19.76	46.99	17.2933	-1.44214	1.39308e-22	1.96193e-19
ENSMUSG00000105096	GBP6	166	277	287	33	30	45	2.63	4.82	4.89	0.62	0.52	0.78	4.11333	0.64	-2.68416	4.51814e-22	5.87358e-19
ENSMUSG00000073555	Iigp1	333	449	505	87	83	130	7.05	10.42	11.5	2.17	1.92	3	9.65667	2.36333	-2.0307	7.89965e-22	9.53601e-19
ENSMUSG00000033576	APOL6	240	251	239	33	55	67	8.53	9.12	6.81	1	1.56	2.54	8.15333	1.7	-2.26186	2.3968e-21	2.7004e-18
ENSMUSG00000079547	H2-DMb1	975	900	934	356	396	492	38.88	39.34	40.06	16.75	17.29	21.4	39.4267	18.48	-1.09321	8.19218e-21	8.65299e-18
ENSMUSG00000079363	GBP6	2010	2308	2073	266	403	512	30.19	38.05	35.5	4.59	8.04	8.55	34.58	7.06	-2.2922	1.28115e-20	1.27361e-17
ENSMUSG00000048852	Tgtp1	308	376	360	93	89	119	3.28	4.39	4.12	1.17	1.03	1.38	3.93	1.19333	-1.71953	2.95639e-20	2.77572e-17
ENSMUSG00000067149	Jchain	128	303	275	23	32	37	5.14	13.35	11.89	1.09	1.41	1.62	10.1267	1.37333	-2.88241	4.01213e-19	3.56868e-16
ENSMUSG00000061232	H2-K1	31134	33637	39461	15270	14533	19325	1119.93	1323.88	1522.41	648.19	572.4	761.89	1322.07	660.827	-1.00046	5.37636e-19	4.54303e-16
ENSMUSG00000024339	Tap2	1545	1750	1988	716	759	914	25.13	31.72	34.78	13.75	13.52	16.72	30.5433	14.6633	-1.05864	5.1151e-18	4.11643e-15
ENSMUSG00000078920	Tgtp1	1389	1535	1878	518	558	794	48.42	60.12	70.42	21.68	21.48	30.57	59.6533	24.5767	-1.27931	5.64852e-18	4.33909e-15
ENSMUSG00000078606	Gvin1	4302	5359	5481	613	812	1197	36.53	46.22	51.74	5.71	6.02	9.23	44.83	6.98667	-2.68179	1.44291e-16	1.01605e-13
ENSMUSG00000052477	Ifi75	244	272	327	52	59	101	15.64	19.19	23.98	4.23	4.47	7.74	19.6033	5.48	-1.83885	2.70714e-16	1.83003e-13
ENSMUSG00000029798	Herc6	634	696	660	227	268	343	7.45	8.96	8.34	3.15	3.45	4.73	8.25	3.77667	-1.12728	4.36541e-16	2.83752e-13
ENSMUSG00000034438	GBP6	224	253	221	35	78	64	5.1	6.33	5.67	0.94	2.28	1.59	5.7	1.60333	-1.82989	1.31486e-15	7.93612e-13
ENSMUSG00000024331	Dsc2	66	154	170	9	14	18	0.81	2.08	2.25	0.14	0.19	0.24	1.71333	0.19	-3.17273	7.61596e-15	4.34679e-12
ENSMUSG00000073409	H2-Q8	540	625	750	236	226	298	14.49	18.4	21.67	7.47	6.63	8.74	18.1867	7.61333	-1.25628	7.7162e-15	4.34679e-12
ENSMUSG00000070031	SP140L	1041	1066	1161	431	530	628	24.39	27.79	31.07	11.78	13.44	15.95	27.75	13.7233	-1.01586	8.45784e-15	4.61089e-12
ENSMUSG00000068246	APOL3	974	1136	1378	390	390	596	39.92	49.23	58.4	18.05	16.55	26.24	49.1833	20.28	-1.27811	9.29028e-15	4.90643e-12
ENSMUSG00000045868	Gvin1	3485	5152	5080	610	918	1117	22.09	35.82	34.66	4.58	6.38	7.72	30.8567	6.22667	-2.30905	1.53061e-14	7.83856e-12
ENSMUSG00000028270	Gbp2	10405	13258	15328	2347	3286	3887	231.54	324.01	367.09	61.65	80.07	94.36	307.547	78.6933	-1.96649	5.34764e-14	2.58215e-11
ENSMUSG00000050014	APOL3	253	257	279	36	77	99	6.09	6.78	7.23	1.02	2.03	2.6	6.7	1.88333	-1.83087	1.68105e-13	7.6783e-11
ENSMUSG00000104713	GBP6	2556	3539	3541	493	617	898	45.45	67.1	67.73	10.27	11.66	16.94	60.0933	12.9567	-2.21351	2.35762e-13	1.02385e-10
ENSMUSG00000037921	DDX60	510	453	516	174	142	254	4.59	4.54	5.42	1.78	1.38	2.43	4.85	1.86333	-1.3801	2.43766e-13	1.02385e-10
ENSMUSG00000022504	Ciita	373	322	383	93	161	152	4.86	3.93	4.45	1.23	2.2	1.94	4.41333	1.79	-1.30191	2.48389e-13	1.02385e-10
ENSMUSG00000039058	Ak5	181	182	217	336	465	420	3.05	3.36	4.5	7.07	8.92	7.72	3.63667	7.90333	1.11984	2.78209e-13	1.11946e-10
ENSMUSG00000000791	Il12rb1	267	307	309	95	113	127	5.29	6.65	6.55	2.21	2.42	2.74	6.16333	2.45667	-1.32701	3.51374e-13	1.38098e-10
ENSMUSG00000053977	Cd8a	152	276	233	33	55	67	2.76	5.48	4.57	0.71	1.1	1.31	4.27	1.04	-2.03765	5.03099e-13	1.93236e-10
ENSMUSG00000023132	Gzma	147	195	271	20	27	64	9.37	13.63	18.59	1.51	1.89	4.43	13.8633	2.61	-2.40915	7.5499e-13	2.83541e-10
ENSMUSG00000079491	H2-T23	169	229	203	52	51	73	5.58	8.29	7.21	2.1	1.84	2.63	7.02667	2.19	-1.68191	9.10558e-13	3.34531e-10
ENSMUSG00000090942	Iigp1	223	264	218	36	69	90	3.79	4.91	3.98	0.72	1.28	1.67	4.22667	1.22333	-1.7887	9.32704e-13	3.35377e-10
ENSMUSG00000078922	Tgtp1	3747	4880	5235	648	922	1302	92.64	136.91	138.74	16.76	23.53	35.83	122.763	25.3733	-2.27449	2.94659e-12	9.95947e-10
ENSMUSG00000046718	Bst2	1045	1267	1497	512	527	711	73.87	98.17	113.83	42.72	40.79	54.83	95.29	46.1133	-1.04714	3.62608e-12	1.20158e-09
ENSMUSG00000054072	Iigp1	5404	7385	7302	963	1286	1899	106	157.17	152.41	22.17	27.76	40.75	138.527	30.2267	-2.19627	3.82413e-12	1.24284e-09
ENSMUSG00000028268	Gbp4	2801	3779	4449	702	822	1138	61.24	91.27	104.82	18.03	19.49	26.92	85.7767	21.48	-1.99759	8.13948e-12	2.50104e-09
ENSMUSG00000026285	Pdcd1	99	138	145	20	29	36	2.87	4.38	4.52	0.68	0.92	1.14	3.92333	0.913333	-2.10287	8.67858e-12	2.61907e-09
ENSMUSG00000039699	Batf2	198	253	324	56	70	105	7.98	11.16	14.03	2.67	3.09	4.61	11.0567	3.45667	-1.67746	1.34329e-11	3.84773e-09
ENSMUSG00000037362	Ccn3	241	359	362	98	134	72	4.7	7.68	7.6	2.26	2.86	1.53	6.66	2.21667	-1.58713	1.48471e-11	4.16893e-09
ENSMUSG00000071862	Lrrtm2	169	226	162	56	44	66	2.21	3.09	2.97	0.7	0.48	0.77	2.75667	0.65	-2.08441	1.70398e-11	4.54728e-09
ENSMUSG00000040033	Stat2	1139	1156	1603	478	586	742	14.51	16.14	21.97	7.19	8.18	10.31	17.54	8.56	-1.03497	1.72085e-11	4.54728e-09
ENSMUSG00000093861	IGKV2-29	106	164	132	7	17	39	14.8	25.1	19.82	1.15	2.6	5.94	19.9067	3.23	-2.62365	1.72205e-11	4.54728e-09
ENSMUSG00000038058	Nod1	392	479	482	163	211	231	5.28	7.15	6.73	2.79	3.02	3.27	6.38667	3.02667	-1.07733	3.54909e-11	8.82054e-09
ENSMUSG00000054203	Ifi205a	510	574	587	196	240	324	17.71	21.85	21.92	8.03	9.12	12.28	20.4933	9.81	-1.06283	6.56789e-11	1.5593e-08
ENSMUSG00000070427	Il18bp	265	248	371	104	112	124	10.05	10.54	16	4.5	4.4	5.56	12.1967	4.82	-1.33938	6.64315e-11	1.5593e-08
ENSMUSG00000069792	Wfdc18	316	299	328	104	137	166	33.19	34.42	37.06	12.89	15.76	19.02	34.89	15.89	-1.13469	1.10675e-10	2.52757e-08
ENSMUSG00000020826	Nos2	1026	887	1513	227	310	349	13.7	13.08	21.88	3.71	4.53	5.08	16.22	4.44	-1.86914	1.2e-10	2.704e-08
ENSMUSG00000066363	Serpina3f	606	680	807	59	98	163	15.15	18.6	21.62	1.77	2.67	4.48	18.4567	2.97333	-2.63399	1.60608e-10	3.47985e-08
ENSMUSG00000078921	Tgtp1	4356	5666	6215	850	1210	1725	86.79	123.73	133.2	19.99	26.4	37.49	114.573	27.96	-2.03484	3.03477e-10	6.17924e-08
ENSMUSG00000029417	Cxcl9	4231	4407	4018	1018	1702	1848	82	93.61	83.76	23.29	36.12	39.07	86.4567	32.8267	-1.39711	4.10403e-10	8.17516e-08
ENSMUSG00000026399	Cd55	278	328	357	64	86	163	6.48	8.67	9.38	1.8	2.32	4.31	8.17667	2.81	-1.54094	4.11176e-10	8.17516e-08
ENSMUSG00000002033	Cd3g	79	133	160	20	30	33	4.53	7.98	9.42	1.29	1.87	1.97	7.31	1.71	-2.09588	4.73118e-10	9.19045e-08
ENSMUSG00000029322	Plac8	295	327	405	106	153	168	22.2	26.97	32.78	9.42	12.61	13.72	27.3167	11.9167	-1.1968	6.05598e-10	1.1528e-07
ENSMUSG00000027398	Il1b	489	349	487	187	184	247	20.19	15.79	21.63	9.11	8.32	11.13	19.2033	9.52	-1.01232	6.07094e-10	1.1528e-07
ENSMUSG00000076613	Igh-3	39	76	72	4	4	11	1.96	4.1	3.89	0.24	0.22	0.56	3.31667	0.34	-3.28613	6.66985e-10	1.25245e-07
ENSMUSG00000038521	C1sa	1940	2382	2975	491	564	843	44.93	55.88	67.95	11.64	15.48	19.93	56.2533	15.6833	-1.84271	7.22305e-10	1.34142e-07
ENSMUSG00000003882	Il7r	280	422	473	143	116	182	4.43	7.32	8.05	2.67	2.01	3.14	6.6	2.60667	-1.34026	9.07896e-10	1.64983e-07
ENSMUSG00000078853	Irgm1	3500	4776	6040	762	954	1408	97.58	146.01	181.32	25.11	29.16	42.92	141.637	32.3967	-2.12828	1.02551e-09	1.84374e-07
ENSMUSG00000022584	Ly6c2	115	173	234	33	53	57	8.56	13.56	17.56	2.74	4.1	4.51	13.2267	3.78333	-1.80572	1.24533e-09	2.17533e-07
ENSMUSG00000050234	Gja4	147	103	159	27	31	54	4.88	3.75	5.68	1.06	1.13	1.96	4.77	1.38333	-1.78584	1.29688e-09	2.23646e-07
ENSMUSG00000046879	Irgm1	3456	4099	4586	952	1174	1669	88.94	116.12	126.87	29.02	33.27	46.82	110.643	36.37	-1.6051	1.47658e-09	2.52063e-07
ENSMUSG00000069874	Irgm1	3865	5212	6021	974	1109	1711	62.45	92.29	104.53	18.59	19.6	30.13	86.4233	22.7733	-1.92408	1.62287e-09	2.74265e-07
ENSMUSG00000028071	Sh2d2a	112	150	175	35	39	55	2.15	2.99	3.64	0.67	0.85	1.08	2.92667	0.866667	-1.75571	1.66867e-09	2.79105e-07
ENSMUSG00000030149	Klrk1	119	167	190	41	39	62	4.53	6.47	7.5	1.84	1.56	2.8	6.16667	2.06667	-1.57719	1.68454e-09	2.79105e-07
ENSMUSG00000035208	Slfn8	310	370	413	139	138	199	4.68	6.3	7.52	2.6	2.33	3.42	6.16667	2.78333	-1.14768	1.84642e-09	3.02957e-07
ENSMUSG00000026104	Stat1	6055	7713	9319	1768	2320	2918	112	154.52	186.17	37.15	44.96	57.44	150.897	46.5167	-1.69774	1.90351e-09	3.09321e-07
ENSMUSG00000031551	Ido1	98	94	92	15	21	33	3.52	3.7	3.55	0.64	0.83	1.29	3.59	0.92	-1.96428	2.32595e-09	3.63969e-07
ENSMUSG00000053318	Slamf8	202	194	275	64	91	100	6.82	7.18	9.98	2.55	3.36	3.68	7.99333	3.19667	-1.32223	2.8738e-09	4.4152e-07
ENSMUSG00000053101	Gpr141	125	143	128	49	41	40	2.55	2.89	2.49	1.1	0.76	1.05	2.64333	0.97	-1.4463	3.48692e-09	5.24235e-07
ENSMUSG00000038179	Slamf7	147	234	299	75	66	80	4.45	6.75	9.44	2.64	2.15	2.11	6.88	2.3	-1.58077	3.50524e-09	5.24235e-07
ENSMUSG00000039304	Tnfsf10	119	145	146	41	38	54	1.33	1.78	2.27	0.54	0.47	0.66	1.79333	0.556667	-1.68776	3.61963e-09	5.36594e-07
ENSMUSG00000040483	Xaf1	415	459	692	205	157	272	29.91	31.64	47.7	13.92	12.07	18.79	36.4167	14.9267	-1.28671	6.97842e-09	9.99452e-07
ENSMUSG00000017002	Slpi	74	41	45	5	4	10	4.73	2.87	3.09	0.38	0.28	0.7	3.56333	0.453333	-2.97458	8.13512e-09	1.1457e-06
ENSMUSG00000076612	Igh-1a	27	73	113	2	8	12	1.36	4.03	6.13	0.12	0.44	0.66	3.84	0.406667	-3.23919	1.63516e-08	2.15892e-06
ENSMUSG00000033355	Rtp4	363	470	600	196	154	255	17.62	25.27	31.33	11.01	8.07	13.33	24.74	10.8033	-1.19537	1.74042e-08	2.28008e-06
ENSMUSG00000105504	Gbp5	1203	1647	1816	272	328	537	21.86	32.7	35.37	5.84	6.5	10.61	29.9767	7.65	-1.97031	1.79064e-08	2.32783e-06
ENSMUSG00000040314	Ctsg	28	60	107	6	5	11	1.56	3.67	6.43	0.4	0.31	0.67	3.88667	0.46	-3.07883	2.22492e-08	2.83042e-06
ENSMUSG00000037321	Tap1	3303	4050	5354	1290	1382	1749	63.24	85.01	110.82	29.42	29.12	36.63	86.3567	31.7233	-1.44476	2.46362e-08	3.1071e-06
ENSMUSG00000027843	Ptpn22	245	420	406	125	124	180	5	9.4	8.91	3.01	2.77	4.01	7.77	3.26333	-1.25157	2.67725e-08	3.35152e-06
ENSMUSG00000020340	Cyfip2	117	163	203	47	52	64	1.04	1.59	1.94	0.57	0.54	0.62	1.52333	0.576667	-1.40142	2.77168e-08	3.44422e-06
ENSMUSG00000034855	Cxcl10	1490	1687	2033	516	504	791	76.17	94.51	111.86	31.17	28.17	44.16	94.18	34.5	-1.44882	3.16148e-08	3.88804e-06
ENSMUSG00000019850	Tnfaip3	408	412	574	200	236	257	5.46	6.73	10.37	2.99	3.27	3.55	7.52	3.27	-1.20144	3.18581e-08	3.88804e-06
ENSMUSG00000029082	Bst1	249	294	391	102	136	159	4.88	6.32	8.24	2.36	2.92	3.4	6.48	2.89333	-1.16326	3.19785e-08	3.88804e-06
ENSMUSG00000070034	Sp110	546	567	666	207	230	390	15.91	18.11	20.88	7.12	7.34	12.4	18.3	8.95333	-1.03135	3.27184e-08	3.94958e-06
ENSMUSG00000004612	Nkg7	95	146	176	20	38	54	6.1	10.17	12.09	1.5	2.7	3.74	9.45333	2.64667	-1.83665	3.35151e-08	4.01705e-06
ENSMUSG00000024610	Cd74	9040	7717	10339	2655	4253	4280	400.17	374.34	491.28	139.02	205.69	207.29	421.93	184	-1.1973	3.48393e-08	4.14637e-06
ENSMUSG00000030165	Klrd1	83	122	91	22	22	37	5.42	8.48	6.12	1.62	1.89	2.52	6.67333	2.01	-1.73121	5.32389e-08	6.0793e-06
ENSMUSG00000056290	Ms4a4d	101	177	181	35	45	63	1.45	3.62	3	0.49	0.66	1.14	2.69	0.763333	-1.81722	6.22094e-08	6.8715e-06
ENSMUSG00000031548	Sfrp1	338	365	377	150	216	109	4.33	5.12	5.19	2.27	3.03	1.52	4.88	2.27333	-1.10207	6.26206e-08	6.872e-06
ENSMUSG00000073494	Sh2d1b2	55	112	131	15	10	33	1.2	2.7	3.1	0.39	0.24	0.79	2.33333	0.473333	-2.30146	7.19402e-08	7.74389e-06
ENSMUSG00000067049	Unc93a	60	32	51	4	9	6	1.27	0.74	1.16	0.1	0.21	0.14	1.05667	0.15	-2.81649	7.36797e-08	7.83136e-06
ENSMUSG00000059256	Gzmd	1752	2880	3678	380	374	726	101.76	183.33	229.77	26.05	23.78	46	171.62	31.9433	-2.42563	7.87276e-08	8.26395e-06
ENSMUSG00000053044	Cd8b	43	89	107	10	11	23	1.62	3.68	4.35	0.45	0.45	0.95	3.21667	0.616667	-2.383	8.13492e-08	8.43437e-06
ENSMUSG00000070504	Fcrl6	34	94	149	10	15	21	1	3.02	4.69	0.35	0.48	0.67	2.90333	0.5	-2.53771	1.06462e-07	1.06462e-05
ENSMUSG00000036594	H2-Aa	5644	4712	6079	1617	2771	2618	280.21	256.48	324.55	94.73	150.73	141.82	287.08	129.093	-1.15304	1.50229e-07	1.47608e-05
ENSMUSG00000030167	KLRC1	99	204	170	32	36	70	4.25	10.19	7.35	1.84	1.96	2.94	7.26333	2.24667	-1.69285	1.70312e-07	1.66374e-05
ENSMUSG00000055172	C1ra	1110	1290	1704	395	429	608	20.84	26.56	34.42	8.76	8.82	12.46	27.2733	10.0133	-1.44557	1.73284e-07	1.67343e-05
ENSMUSG00000048521	Cxcr6	85	110	104	37	26	31	2.51	3.56	3.3	1.29	0.84	1	3.12333	1.04333	-1.58189	1.99765e-07	1.89664e-05
ENSMUSG00000056116	H2-Q10	3227	3931	4678	1322	1317	1913	105.7	141.34	165.55	51.17	47.47	68.83	137.53	55.8233	-1.30081	2.36775e-07	2.19863e-05
ENSMUSG00000003153	Slc2a3	104	147	136	33	49	55	1.47	2.28	2.65	0.69	0.76	1.65	2.13333	1.03333	-1.0458	2.69858e-07	2.47859e-05
ENSMUSG00000004709	Cd244	118	133	117	37	43	57	1.76	2.17	2.01	0.66	0.7	1	1.98	0.786667	-1.33168	2.82409e-07	2.57985e-05
ENSMUSG00000024678	Ms4a4d	118	137	235	38	72	51	4.37	5.56	9.35	1.66	2.92	2.06	6.42667	2.21333	-1.53785	3.79273e-07	3.39138e-05
ENSMUSG00000024778	Fas	124	118	128	45	42	57	4.66	4.89	5.44	2.01	1.72	2.35	4.99667	2.02667	-1.30186	4.05597e-07	3.60768e-05
ENSMUSG00000022126	Acod1	268	278	398	115	118	187	5.72	6.5	9.14	2.9	2.76	4.35	7.12	3.33667	-1.09347	4.29788e-07	3.80284e-05
ENSMUSG00000029379	Cxcl3	109	123	130	46	51	41	6.01	7.43	7.71	2.99	3.08	2.46	7.05	2.84333	-1.31004	4.71155e-07	4.11547e-05
ENSMUSG00000024164	C3	4081	3865	5781	1303	1930	2020	44.49	49.78	72.87	16.77	23.91	25.88	55.7133	22.1867	-1.32833	4.72427e-07	4.11547e-05
ENSMUSG00000022156	Gzme	552	1026	1191	101	136	245	33.74	68.73	78.3	7.29	9.1	16.34	60.2567	10.91	-2.46547	5.07037e-07	4.3719e-05
ENSMUSG00000032094	Cd3d	35	50	54	3	9	10	1.21	1.9	2.01	0.12	0.34	0.38	1.70667	0.28	-2.60768	5.67169e-07	4.84098e-05
ENSMUSG00000032093	Cd3e	47	71	74	13	11	20	1.8	2.98	3.05	0.59	0.46	0.84	2.61	0.63	-2.05063	6.18311e-07	5.25098e-05
ENSMUSG00000025432	Avil	73	142	165	35	37	46	1.96	3.22	3.61	0.76	1.13	0.93	2.93	0.94	-1.64017	7.50183e-07	6.27628e-05
ENSMUSG00000015441	Gzmf	2147	3797	4866	438	512	971	130.8	253.54	318.87	31.5	34.15	64.53	234.403	43.3933	-2.43345	7.97541e-07	6.62277e-05
ENSMUSG00000026012	Cd28	55	125	112	13	21	37	0.71	1.76	1.55	0.2	0.3	0.52	1.34	0.34	-1.97863	8.0681e-07	6.62277e-05
ENSMUSG00000056071	S100a9	57	53	40	11	7	12	6.22	6.34	4.69	1.42	0.83	1.43	5.75	1.22667	-2.22882	8.84178e-07	7.21865e-05
ENSMUSG00000027562	Ca2	63	89	90	18	16	33	1.97	3.05	3.03	0.97	0.55	1.21	2.68333	0.91	-1.56009	1.1189e-06	9.04754e-05
ENSMUSG00000057346	APOL3	674	982	1127	285	233	374	27.77	41.15	47.66	14.03	11.74	17.36	38.86	14.3767	-1.43456	1.21623e-06	9.74133e-05
ENSMUSG00000079298	Klrb1b	171	184	192	59	88	101	4.79	7.27	5.58	1.75	3.14	2.89	5.88	2.59333	-1.18101	1.47184e-06	0.000116234
ENSMUSG00000076928	Tcra	46	80	84	13	15	24	4.32	7.05	5.67	0.99	0.98	1.57	5.68	1.18	-2.2671	1.50665e-06	0.00011843
ENSMUSG00000030091	Nup210	148	150	134	45	65	75	1.42	1.53	1.38	0.43	0.61	0.65	1.44333	0.563333	-1.35734	1.64767e-06	0.000128321
ENSMUSG00000042942	Greb1l	101	108	112	46	39	38	0.67	0.83	0.88	0.42	0.41	0.28	0.793333	0.37	-1.1004	1.79246e-06	0.000136453
ENSMUSG00000073421	H2-Ab1	3418	2825	3879	926	1677	1579	158.52	143.03	192.8	50.49	84.82	81.2	164.783	72.17	-1.1911	1.96722e-06	0.00014842
ENSMUSG00000068129	Cst7	50	72	81	12	17	24	2.84	4.48	4.95	0.8	1.06	1.49	4.09	1.11667	-1.8729	2.09185e-06	0.000157121
ENSMUSG00000043932	Klri2	31	43	49	4	6	10	0.44	0.67	0.75	0.07	0.09	0.16	0.62	0.106667	-2.53916	2.14703e-06	0.000160553
ENSMUSG00000037202	Prf1	555	976	1211	110	128	259	13.01	24.97	30.45	3.07	3.23	6.6	22.81	4.3	-2.40726	2.15974e-06	0.000160791
ENSMUSG00000040284	Gzmg	1518	2508	3481	301	393	705	93.5	169.31	230.62	21.88	26.5	47.37	164.477	31.9167	-2.3655	2.25052e-06	0.000166815
ENSMUSG00000054892	Txk	34	57	47	5	13	7	0.81	1.54	1.25	0.15	0.35	0.19	1.2	0.23	-2.38333	2.30629e-06	0.000170202
ENSMUSG00000039264	Gimap3	118	126	125	43	43	64	3.11	3.66	3.55	1.32	1.24	1.84	3.44	1.46667	-1.22987	2.41232e-06	0.000177253
ENSMUSG00000032202	Rab27a	102	119	125	31	47	55	1.91	2.44	2.52	0.69	0.96	1.13	2.29	0.926667	-1.30523	2.52867e-06	0.000184998
ENSMUSG00000015437	Gzmb	644	1024	1220	131	187	320	25.11	43.76	51.16	6.03	7.98	13.61	40.01	9.20667	-2.11961	3.24335e-06	0.000229943
ENSMUSG00000079186	Gzmc	1258	1852	2049	317	379	670	78.78	127.12	138.02	23.43	25.99	45.77	114.64	31.73	-1.85319	3.24983e-06	0.000229943
ENSMUSG00000045349	Sh2d5	126	71	49	177	272	137	2	1.23	0.84	3.32	4.74	2.37	1.35667	3.47667	1.35764	3.25186e-06	0.000229943
ENSMUSG00000030114	Klrg1	44	86	74	10	12	26	1.74	3.73	3.15	0.47	0.52	1.12	2.87333	0.703333	-2.03044	3.27951e-06	0.000230932
ENSMUSG00000030124	Lag3	73	95	90	19	35	32	2.04	2.91	2.71	0.63	1.07	0.98	2.55333	0.893333	-1.51511	3.58459e-06	0.000251367
ENSMUSG00000016498	Pdcd1lg2	107	77	86	31	34	34	3.63	2.87	3.14	1.24	1.26	1.26	3.21333	1.25333	-1.3583	3.69597e-06	0.000257045
ENSMUSG00000050921	P2ry10	131	193	199	60	84	84	2.57	4.15	4.22	1.4	1.79	1.82	3.64667	1.67	-1.12673	4.1549e-06	0.000283136
ENSMUSG00000060441	Trim30a	71	109	78	29	26	31	1.09	1.83	1.29	0.52	0.43	0.52	1.40333	0.49	-1.518	4.20803e-06	0.000284463
ENSMUSG00000101678	Gtf3c2	19	17	20	72	76	38	0.32	0.32	0.37	1.48	1.45	0.72	0.336667	1.21667	1.85354	4.4456e-06	0.000296959
ENSMUSG00000022425	Enpp2	211	165	213	75	40	114	3.97	3.41	4.21	1.66	0.81	2.29	3.86333	1.58667	-1.28385	4.55301e-06	0.000301957
ENSMUSG00000095079	IGHA2	386	765	953	53	96	166	19.5	42.64	52.02	3.18	5.35	9.22	38.0533	5.91667	-2.68517	4.55616e-06	0.000301957
ENSMUSG00000026117	Zap70	53	50	78	14	12	21	1.32	1.37	2.09	0.41	0.33	0.57	1.59333	0.436667	-1.86744	4.67543e-06	0.000307451
ENSMUSG00000032327	Stra6	227	128	81	293	252	336	4.56	2.98	1.79	6.8	5.43	7.09	3.11	6.44	1.05015	5.28711e-06	0.000344989
ENSMUSG00000094335	IGKV2-29	8	71	81	5	6	8	1.11	10.78	12.07	0.82	0.91	1.21	7.98667	0.98	-3.02674	6.09186e-06	0.000392948
ENSMUSG00000038527	C1rl	78	107	142	19	31	54	1.45	2.18	2.84	0.42	0.63	1.1	2.15667	0.716667	-1.58943	7.16968e-06	0.000457236
ENSMUSG00000024371	C2	107	92	156	36	55	46	2.27	2.26	3.56	0.9	1.28	1.06	2.69667	1.08	-1.32015	7.50073e-06	0.00047655
ENSMUSG00000068245	Phf11	303	381	399	172	128	239	12.21	17.55	17.6	7.71	5.39	10.11	15.7867	7.73667	-1.02892	7.55635e-06	0.000478286
ENSMUSG00000037849	Pydc3	75	129	186	26	32	64	1.38	2.6	3.68	0.56	0.64	1.28	2.55333	0.826667	-1.627	9.63575e-06	0.000594322
ENSMUSG00000026770	Il2ra	131	156	178	76	73	66	1.72	2.17	2.49	1.14	1.01	0.91	2.12667	1.02	-1.06002	1.03015e-05	0.000630782
ENSMUSG00000060586	H2-Eb1	3220	2563	3302	812	1592	1473	117.8	103.77	135.87	35.88	63.26	60.75	119.147	53.2967	-1.16062	1.07679e-05	0.000651399
ENSMUSG00000073418	C4b	1762	2243	3906	391	600	831	18.34	25.87	43.99	4.8	6.84	9.7	29.4	7.11333	-2.04722	1.07924e-05	0.000651399
ENSMUSG00000016496	Cd274	839	1208	1587	2809	2948	2647	12.97	20.47	26.39	51.25	49.9	44.63	19.9433	48.5933	1.28485	1.15127e-05	0.000685087
ENSMUSG00000091649	Phf11a	138	188	177	60	60	103	6.53	9.74	9	3.35	3.11	5.3	8.42333	3.92	-1.10354	1.56784e-05	0.000904315
ENSMUSG00000078880	Zfp120	22	21	18	76	95	31	1.59	1.62	1.43	4.26	5.49	2.15	1.54667	3.96667	1.35876	1.67313e-05	0.00095205
ENSMUSG00000040247	Tbc1d10c	63	89	78	33	17	25	1.91	2.89	2.58	1.12	0.58	0.83	2.46	0.843333	-1.54448	1.76124e-05	0.000988867
ENSMUSG00000035042	Ccl5	151	218	188	70	79	113	15.89	25.15	21.28	8.7	9.1	12.97	20.7733	10.2567	-1.01817	1.92936e-05	0.00106556
ENSMUSG00000026009	Icos	108	129	151	37	59	69	1.87	2.44	3.3	0.77	1.12	1.3	2.53667	1.06333	-1.25434	2.01028e-05	0.00109948
ENSMUSG00000045826	Ptprcap	39	53	57	8	10	19	2.33	3.46	3.7	0.6	0.69	1.24	3.16333	0.843333	-1.90727	2.04075e-05	0.00110896
ENSMUSG00000031289	Il13ra2	111	31	34	7	5	19	3.2	0.96	0.99	0.2	0.2	0.51	1.71667	0.303333	-2.50063	2.1195e-05	0.00114439
ENSMUSG00000027514	Zbp1	773	1026	1244	230	240	455	37.92	55.11	65.78	14.63	12.74	26.08	52.9367	17.8167	-1.57104	2.59656e-05	0.00138429
ENSMUSG00000026073	Il1r2	67	111	115	35	43	32	2.64	5.21	4.88	1.63	2	1.38	4.24333	1.67	-1.34535	2.71848e-05	0.00144473
ENSMUSG00000030325	Klrb1c	63	60	101	15	28	30	2.03	1.93	2.96	0.53	1.1	0.85	2.30667	0.826667	-1.48043	2.98256e-05	0.00156654
ENSMUSG00000020395	Itk	76	111	127	20	32	58	1	1.8	1.79	0.31	0.46	0.9	1.53	0.556667	-1.45865	3.78924e-05	0.00194055
ENSMUSG00000000409	Lck	96	117	135	42	54	58	2.54	3.4	3.85	1.31	1.56	1.71	3.26333	1.52667	-1.09596	3.93999e-05	0.00199359
ENSMUSG00000076934	IGLV7-43	23	13	39	4	2	1	3.29	2.04	6.01	0.68	0.31	0.16	3.78	0.383333	-3.30171	3.96922e-05	0.00200238
ENSMUSG00000042793	Lgr6	179	108	80	186	324	196	1.86	1.13	0.86	2.41	3.75	2.17	1.28333	2.77667	1.11346	4.08195e-05	0.00205312
ENSMUSG00000067212	H2-T23	1343	1750	2200	536	603	906	51.08	72.96	89.99	24.07	25.12	37.59	71.3433	28.9267	-1.30238	4.40404e-05	0.00218907
ENSMUSG00000053835	HLA-B	195	185	262	76	112	135	5.68	5.79	8.29	2.45	3.24	4.05	6.58667	3.24667	-1.02059	4.52224e-05	0.00224123
ENSMUSG00000040809	Chil3	309	163	443	144	117	151	11.24	6.5	17.33	6.18	4.66	5.99	11.69	5.61	-1.0592	5.12987e-05	0.00250563
ENSMUSG00000076498	TRBC2	49	76	72	9	21	30	3.93	6.7	6.27	0.86	1.86	2.68	5.63333	1.8	-1.64599	6.16234e-05	0.00295862
ENSMUSG00000022382	Wnt7b	42	14	10	84	67	52	0.75	0.27	0.19	1.74	1.3	1.04	0.403333	1.36	1.75356	6.37643e-05	0.00305274
ENSMUSG00000000982	Ccl3	72	42	62	17	20	21	5.26	3.36	4.87	1.47	1.6	1.67	4.49667	1.58	-1.50893	6.73805e-05	0.00321675
ENSMUSG00000006310	Zbtb32	42	56	74	11	24	17	1.43	1.94	2.68	0.49	0.83	0.77	2.01667	0.696667	-1.53343	7.36294e-05	0.00350377
ENSMUSG00000068227	Il2rb	562	689	1032	139	189	327	9.35	13.24	19.84	3.06	3.65	6.1	14.1433	4.27	-1.72781	7.63577e-05	0.00359455
ENSMUSG00000026070	Il18r1	52	72	96	21	30	28	0.8	1.37	1.78	0.39	0.44	0.41	1.31667	0.413333	-1.67151	8.91423e-05	0.00408267
ENSMUSG00000027863	Cd2	85	100	99	22	39	54	4.13	5.32	5.17	1.26	2.07	2.86	4.87333	2.06333	-1.23993	0.000100441	0.00453864
ENSMUSG00000024910	Ctsw	65	72	106	16	22	45	2.93	3.56	5.14	0.85	1.09	2.21	3.87667	1.38333	-1.48667	0.000100768	0.00454128
ENSMUSG00000022657	Cd96	43	77	45	21	17	7	1.1	2.16	1.24	0.64	0.48	0.2	1.5	0.44	-1.76939	0.000104048	0.00464137
ENSMUSG00000024066	Xdh	3142	4014	5111	1638	1796	2303	38.44	55.22	67.02	23.53	24.62	30.89	53.56	26.3467	-1.02354	0.000108945	0.00480725
ENSMUSG00000024600	Slc27a6	37	35	35	5	12	9	0.83	0.86	0.85	0.13	0.3	0.22	0.846667	0.216667	-1.96632	0.000117583	0.00513477
ENSMUSG00000055170	Ifng	27	40	34	6	4	12	1.25	2.03	1.69	0.33	0.2	0.61	1.65667	0.38	-2.12421	0.000143641	0.00613013
ENSMUSG00000044254	Pcsk9	25	8	12	39	56	42	0.4	0.14	0.21	0.73	0.98	0.73	0.25	0.813333	1.70192	0.000149064	0.00631372
ENSMUSG00000005800	Mmp8	53	97	156	36	38	38	1.22	2.45	3.87	0.98	0.96	0.96	2.51333	0.966667	-1.37851	0.000155776	0.00656487
ENSMUSG00000076614	Ighg1	114	10	33	0	2	0	5.93	0.57	1.85	0	0.11	0	2.78333	0.0366667	-6.2462	0.000164524	0.00679819
ENSMUSG00000040328	Olfr56	33	52	45	15	9	13	0.93	1.63	1.37	0.5	0.28	0.4	1.31	0.393333	-1.73574	0.000173469	0.0071156
ENSMUSG00000025582	Nptx1	91	65	63	143	198	87	0.98	0.76	0.73	1.81	2.33	1.02	0.823333	1.72	1.06286	0.000177713	0.00725448
ENSMUSG00000036526	Card11	40	63	77	3	20	25	0.55	0.94	1.13	0.05	0.3	0.37	0.873333	0.24	-1.8635	0.000186293	0.00754998
ENSMUSG00000033196	MYH2	9	16	9	27	47	39	0.08	0.16	0.09	0.3	0.47	0.4	0.11	0.39	1.82597	0.000196847	0.00795863
ENSMUSG00000024670	Cd6	52	57	62	24	18	20	0.96	1.15	1.23	0.52	0.36	0.4	1.11333	0.426667	-1.3837	0.000199443	0.00802521
ENSMUSG00000028036	Ptgfr	29	27	37	6	5	10	0.46	0.45	0.37	0.06	0.09	0.09	0.426667	0.08	-2.41504	0.000210598	0.00831569
ENSMUSG00000002565	Scin	57	58	77	27	18	27	1.07	1.19	1.55	0.6	0.37	0.55	1.27	0.506667	-1.32572	0.000218963	0.0086201
ENSMUSG00000068373	KIAA1549L	4	23	30	0	1	2	0.02	0.11	0.16	0	0.01	0.01	0.0966667	0.00666667	-3.85798	0.000219328	0.0086201
ENSMUSG00000032387	Rbpms2	50	41	36	79	85	81	1.41	1.27	1.09	2.63	2.63	2.51	1.25667	2.59	1.04335	0.000224523	0.00876314
ENSMUSG00000016194	Hsd11b1	85	78	81	39	34	36	3.24	3.37	3.39	1.85	1.34	1.45	3.33333	1.54667	-1.1078	0.00023708	0.00920743
ENSMUSG00000031549	Ido2	36	37	30	7	11	9	0.82	0.93	0.74	0.19	0.28	0.22	0.83	0.23	-1.85148	0.000237541	0.00920743
ENSMUSG00000050241	Klre1	12	35	18	2	0	5	0.56	1.74	0.89	0.1	0	0.26	1.06333	0.12	-3.14749	0.000265342	0.0101684
ENSMUSG00000015852	FCRL2	287	72	108	569	557	516	7.87	3.58	3.51	21.69	16.55	16.69	4.98667	18.31	1.87648	0.000307668	0.011529
ENSMUSG00000073489	Ifi204	1183	1374	1465	494	498	858	28.85	36.71	38.43	14.21	13.29	22.83	34.6633	16.7767	-1.04695	0.000330718	0.0123109
ENSMUSG00000029449	Rhof	65	69	101	24	36	38	1.52	1.82	2.68	0.72	0.95	1	2.00667	0.89	-1.17292	0.000344389	0.0127078
ENSMUSG00000066861	Oas1a	69	77	91	25	27	47	2.19	2.77	3.23	0.91	0.95	1.77	2.73	1.21	-1.17389	0.000357345	0.0131285
ENSMUSG00000094689	Gm5629	13	26	11	0	0	3	2.07	4.55	1.89	0	0	0.52	2.83667	0.173333	-4.03258	0.000359957	0.0131388
ENSMUSG00000023959	CLIC5	91	141	198	44	52	91	0.87	1.48	2.03	0.5	0.54	0.95	1.46	0.663333	-1.13816	0.000366923	0.0133069
ENSMUSG00000012428	Steap4	98	62	65	30	37	28	1.74	1.21	1.24	0.63	0.72	0.54	1.39667	0.63	-1.14856	0.000368685	0.0133136
ENSMUSG00000004633	CHN2	24	27	27	5	6	6	0.56	0.65	0.63	0.14	0.15	0.15	0.613333	0.146667	-2.06413	0.000393413	0.0140862
ENSMUSG00000104452	IGHV2-5	3	14	40	0	0	3	0.47	2.4	6.73	0	0	0.51	3.2	0.17	-4.23447	0.000489027	0.0169009
ENSMUSG00000054003	Tdrd9	15	27	25	3	5	4	0.23	0.35	0.38	0.05	0.09	0.05	0.32	0.0633333	-2.33703	0.000505931	0.0173785
ENSMUSG00000109510	Ankrd23	7	4	29	0	0	1	0.16	0.12	0.78	0	0	0.02	0.353333	0.00666667	-5.72792	0.000573238	0.0192982
ENSMUSG00000026778	Prkcq	43	46	60	17	6	24	0.67	0.79	1.01	0.31	0.13	0.48	0.823333	0.306667	-1.42481	0.000601232	0.0201603
ENSMUSG00000026725	Tnn	27	51	51	67	146	73	0.26	0.54	0.53	0.88	1.54	0.77	0.443333	1.06333	1.26213	0.00064099	0.0211577
ENSMUSG00000003617	Cp	1454	1077	903	332	209	590	21.71	18.95	14.84	5.78	3.44	9.39	18.5	6.20333	-1.57641	0.000645935	0.0212379
ENSMUSG00000049109	Themis	27	39	24	7	6	10	0.33	0.47	0.33	0.09	0.09	0.12	0.376667	0.1	-1.91329	0.000666031	0.0217716
ENSMUSG00000057058	Skap1	27	51	46	9	20	6	1.07	2.16	1.87	0.42	0.86	0.27	1.7	0.516667	-1.71823	0.000674092	0.0219643
ENSMUSG00000044365	CXXC4	4	2	2	15	17	17	0.04	0.02	0.02	0.18	0.18	0.22	0.0266667	0.193333	2.85798	0.000716605	0.023245
ENSMUSG00000022586	Ly6i	56	72	68	16	24	39	4.38	5.67	5.52	1.3	1.73	3.11	5.19	2.04667	-1.34246	0.000796329	0.0252494
ENSMUSG00000024155	Meiob	35	42	24	7	10	12	1.15	1.45	0.81	0.28	0.37	0.41	1.13667	0.353333	-1.68571	0.000808756	0.0255101
ENSMUSG00000032661	Oas3	384	503	818	156	128	266	4.56	7.03	10.86	2.18	1.66	3.44	7.48333	2.42667	-1.62471	0.000877523	0.0271941
ENSMUSG00000051998	Lax1	34	26	36	9	11	8	0.96	0.69	0.94	0.33	0.29	0.21	0.863333	0.276667	-1.64177	0.000909742	0.0280048
ENSMUSG00000033453	Adamts15	56	31	45	12	21	12	0.53	0.32	0.46	0.13	0.22	0.12	0.436667	0.156667	-1.47883	0.000983502	0.0299481
ENSMUSG00000013418	B4galnt2	5	21	36	4	1	3	0.16	0.75	1.26	0.15	0.04	0.11	0.723333	0.1	-2.85466	0.00101221	0.0306566
ENSMUSG00000029377	Ereg	78	49	55	24	27	26	1.06	0.73	0.8	0.38	0.4	0.38	0.863333	0.386667	-1.15883	0.00101838	0.0307331
ENSMUSG00000029561	Oasl2	1163	1374	1749	545	471	881	27.11	33.34	44.01	14.4	12.22	22.54	34.82	16.3867	-1.08739	0.00112243	0.0335275
ENSMUSG00000058427	Cxcl2	156	56	74	38	30	50	7.6	2.83	3.71	1.93	1.54	2.48	4.71333	1.98333	-1.24882	0.00115966	0.0343021
ENSMUSG00000056457	Prl2c3	57	73	112	39	35	33	3.85	5.23	8.05	2.97	2.72	2.43	5.71	2.70667	-1.07697	0.00122583	0.0358419
ENSMUSG00000056054	S100a8	33	32	20	6	8	9	3.8	4.04	2.48	0.82	1.01	1.13	3.44	0.986667	-1.80177	0.0012398	0.0361875
ENSMUSG00000062524	Ncr1	34	33	56	11	9	20	1.29	1.38	2.31	0.5	0.38	0.82	1.66	0.566667	-1.55061	0.001267	0.036791
ENSMUSG00000030336	Cd27	20	24	34	2	6	10	0.72	0.94	1.43	0.08	0.24	0.39	1.03	0.236667	-2.12172	0.00127214	0.0368768
ENSMUSG00000018930	Ccl4	54	65	67	25	16	36	4.58	6.04	6.11	2.5	1.49	3.33	5.57667	2.44	-1.19252	0.00133007	0.0384788
ENSMUSG00000030616	Sytl2	52	83	71	16	30	40	1.01	1.88	1.5	0.45	0.56	0.95	1.46333	0.653333	-1.16337	0.00136672	0.0394156
ENSMUSG00000090556	OR2H2	12	12	13	0	0	2	0.22	0.35	0.25	0	0	0.08	0.273333	0.0266667	-3.35755	0.00142899	0.0410016
ENSMUSG00000035000	Dpp4	83	53	47	17	36	21	0.88	0.62	0.54	0.21	0.42	0.24	0.68	0.29	-1.22948	0.00152805	0.0434018
ENSMUSG00000000817	Faslg	27	52	40	11	9	19	1.22	2.28	1.24	0.38	0.28	0.77	1.58	0.476667	-1.72887	0.00159111	0.0448849
ENSMUSG00000021675	F2rl2	20	35	45	11	12	6	0.45	0.86	1.08	0.29	0.29	0.15	0.796667	0.243333	-1.71104	0.00163954	0.0459507
Figure 2C
GO ID	DSmallcription	Large-pCDH-vs-Large-PD-L1 (225)	All (20974)	pvalue	p.adjust	GenSmall	DSmallcription
GO:0002376	immune system procSmalLarge	154	2809	2.6531e-81	5.05284e-78	ENSMUSG00000000409(Lck);ENSMUSG00000000791(Il12rb1);ENSMUSG00000000817(Faslg);ENSMUSG00000000982(Ccl3);ENSMUSG00000002033(Cd3g);ENSMUSG00000002565(Scin);ENSMUSG00000003882(Il7r);ENSMUSG00000004709(Cd244);ENSMUSG00000005800(Mmp8);ENSMUSG00000006310(Zbtb32);ENSMUSG00000015437(Gzmb);ENSMUSG00000015441(Gzmf);ENSMUSG00000016496(Cd274);ENSMUSG00000016498(Pdcd1lg2);ENSMUSG00000017002(Slpi);ENSMUSG000000…	immune system procSmalLarge
GO:0006955	immune rSmallponse	132	1758	3.93917e-83	1.50043e-79	ENSMUSG00000000409(Lck);ENSMUSG00000000791(Il12rb1);ENSMUSG00000000817(Faslg);ENSMUSG00000000982(Ccl3);ENSMUSG00000002033(Cd3g);ENSMUSG00000003882(Il7r);ENSMUSG00000004709(Cd244);ENSMUSG00000015437(Gzmb);ENSMUSG00000015441(Gzmf);ENSMUSG00000016496(Cd274);ENSMUSG00000016498(Pdcd1lg2);ENSMUSG00000017002(Slpi);ENSMUSG00000018899(Irf1);ENSMUSG00000018930(Ccl4);ENSMUSG00000019850(Tnfaip3);ENSMUSG00000…	immune rSmallponse
GO:0006952	defense rSmallponse	121	1742	1.2248e-70	1.55508e-67	ENSMUSG00000000409(Lck);ENSMUSG00000000791(Il12rb1);ENSMUSG00000000817(Faslg);ENSMUSG00000000982(Ccl3);ENSMUSG00000003882(Il7r);ENSMUSG00000004612(Nkg7);ENSMUSG00000004709(Cd244);ENSMUSG00000015437(Gzmb);ENSMUSG00000015441(Gzmf);ENSMUSG00000017002(Slpi);ENSMUSG00000018899(Irf1);ENSMUSG00000018930(Ccl4);ENSMUSG00000019850(Tnfaip3);ENSMUSG00000020826(Nos2);ENSMUSG00000022126(Acod1);ENSMUSG000000221…	defense rSmallponse
GO:0002682	regulation of immune system procSmalLarge	93	1563	6.86424e-46	5.22918e-43	ENSMUSG00000000409(Lck);ENSMUSG00000000791(Il12rb1);ENSMUSG00000000982(Ccl3);ENSMUSG00000002565(Scin);ENSMUSG00000003882(Il7r);ENSMUSG00000004709(Cd244);ENSMUSG00000005800(Mmp8);ENSMUSG00000016496(Cd274);ENSMUSG00000016498(Pdcd1lg2);ENSMUSG00000018899(Irf1);ENSMUSG00000019850(Tnfaip3);ENSMUSG00000020395(Itk);ENSMUSG00000022126(Acod1);ENSMUSG00000022657(Cd96);ENSMUSG00000024164(C3);ENSMUSG00000024…	regulation of immune system procSmalLarge
GO:0006950	rSmallponse to strSmalLarge	134	4022	4.6171e-41	1.46554e-38	ENSMUSG00000000409(Lck);ENSMUSG00000000791(Il12rb1);ENSMUSG00000000817(Faslg);ENSMUSG00000000982(Ccl3);ENSMUSG00000003882(Il7r);ENSMUSG00000004612(Nkg7);ENSMUSG00000004709(Cd244);ENSMUSG00000005800(Mmp8);ENSMUSG00000015437(Gzmb);ENSMUSG00000015441(Gzmf);ENSMUSG00000017002(Slpi);ENSMUSG00000018899(Irf1);ENSMUSG00000018930(Ccl4);ENSMUSG00000019850(Tnfaip3);ENSMUSG00000020826(Nos2);ENSMUSG0000002167…	rSmallponse to strSmalLarge
Figure 2D
ID	NAME	GO Term(level1)	GO Term(level2)	Gene number	Small	NSmall	NOM p-val	FDR q-val	GenSmall
GO:0002698	negative regulation of immune effector procSmalLarge	Biological ProcSmalLarge	biological regulation	141	-0.674773	-1.85583	0	0.000253583	ENSMUSG00000000127(Fer);ENSMUSG00000000693(Loxl3);ENSMUSG00000000869(Il4);ENSMUSG00000000903(VPREB3);ENSMUSG00000001123(LgaLarge9);ENSMUSG00000001444(Tbx21);ENSMUSG00000002111(Spi1);ENSMUSG00000002603(Tgfb1);ENSMUSG00000003882(Il7r);ENSMUSG00000004266(Ptpn6);ENSMUSG00000005262(Ufd1);ENSMUSG00000005413(Hmox1);ENSMUSG00000005681(Apoa2);ENSMUSG00000006205(Htra1);ENSMUSG00000006611(Hfe);ENSMUSG000000…
Figure 2E
id	Symbol	Large-pCDH-10	Large-pCDH-11	Large-pCDH-12	Large-PD-L1-7	Large-PD-L1-8	Large-PD-L1-9
ENSMUSG00000001123	LgaLarge9	34.07	40.97	46.44	29.72	26.68	33.21
ENSMUSG00000004709	Cd244	1.76	2.17	2.01	0.66	0.7	1
ENSMUSG00000016496	Cd274	12.97	20.47	26.39	51.25	49.9	44.63
ENSMUSG00000016498	Pdcd1lg2	3.63	2.87	3.14	1.24	1.26	1.26
ENSMUSG00000019850	Tnfaip3	5.46	6.73	10.37	2.99	3.27	3.55
ENSMUSG00000020399	Havcr2	7.26	9.7	10.93	5.15	5.93	5.48
ENSMUSG00000022657	Cd96	1.1	2.16	1.24	0.64	0.48	0.2
ENSMUSG00000022661	Cd200	2.61	3.03	2.51	2.64	2.27	2.09
ENSMUSG00000026011	Ctla4	1.94	2.06	2.68	1.23	1.87	1.74
ENSMUSG00000026285	Pdcd1	2.87	4.38	4.52	0.68	0.92	1.14
ENSMUSG00000028011	Tdo2	0.05	0	0.02	0.08	0.02	0.04
ENSMUSG00000030114	Klrg1	1.74	3.73	3.15	0.47	0.52	1.12
ENSMUSG00000030124	Lag3	2.04	2.91	2.71	0.63	1.07	0.98
ENSMUSG00000030165	Klrd1	5.42	8.48	6.12	1.62	1.89	2.52
ENSMUSG00000030167	KLRC1	4.25	10.19	7.35	1.84	1.96	2.94
ENSMUSG00000030336	Cd27	0.72	0.94	1.43	0.08	0.24	0.39
ENSMUSG00000031549	Ido2	0.82	0.93	0.74	0.19	0.28	0.22
ENSMUSG00000031551	Ido1	3.52	3.7	3.55	0.64	0.83	1.29
ENSMUSG00000032420	Nt5e	13.66	12.86	12.9	14.33	15.15	12.4
ENSMUSG00000034652	Cd300a	1.3	1.52	1.58	0.88	1.07	0.74
ENSMUSG00000035914	Cd276	7.23	7.43	8.27	7.16	6.81	7.57
ENSMUSG00000038037	Socs1	6.35	5.57	8.57	4.09	3.57	4.29
ENSMUSG00000038304	Cd160	0.56	0.48	0.43	0.21	0.44	0.65
ENSMUSG00000042333	Tnfrsf14	13.2	14.69	17.31	8.42	8.3	11.79
ENSMUSG00000044701	Il27	0.22	0.18	0.77	0	0	0.06
ENSMUSG00000048120	Entpd1	10.53	11.68	13.49	7.4	9.28	9.28
ENSMUSG00000051504	CD33	0.5	0.27	0.29	0.18	0.46	0.25
ENSMUSG00000052013	Btla	0.27	0.48	0.15	0.14	0.25	0.2
ENSMUSG00000053113	Socs3	38.09	34.12	36.77	28.82	29.62	28.84
ENSMUSG00000055447	Cd47	95.83	99.15	97.18	94.75	82.64	97.63
ENSMUSG00000055541	Lair1	8.71	6.86	7.22	6.65	6.91	7.77
ENSMUSG00000070427	Il18bp	10.05	10.54	16	4.5	4.4	5.56
ENSMUSG00000071552	Tigit	2.32	2.67	4.19	1.58	2.33	1.26
ENSMUSG00000109713	PVRIG	0.57	0.57	0.39	0.37	0.06	0.11
Figure 2F
Genes	1	2	3	4	5	Mean	6	7	8	9	10	Mean
PDL1	0.00480916	0.00537321	0.00319493	0.00421574	0.00929068	0.00537674	0.0445016	0.0316862	0.036906	0.0341967	0.032352	0.0359285
Havcr2	0.00427458	0.00718897	0.00396078	0.00451831	0.00259509	0.00450755	0.00116941	0.000350087	0.000359929	0.00142977	0.00229069	0.00111998
Nt5e	0.00548611	0.00511872	0.00372124	0.000838443	0.00600342	0.00423359	0.00184777	0.00154305	0.00282017	0.00148019	0.0016538	0.001869
Lag3	0.00178483	0.00205023	0.00164238	0.00306478	0.00216713	0.00214187	0.000976562	0.000388446	0.00130657	0.0010911	0.00144973	0.00104248
Tigit	0.0170983	0.0106722	0.0115177	0.0115978	0.00866851	0.0119109	0.00942037	0.0137922	0.00552427	0.00988872	0.00379943	0.00848501
Pdcd1Ig2	0.00222805	0.00255936	0.0021822	0.00579892	0.00237147	0.003028	0.00138107	0.000776891	0.00137153	0.00302259	0.00167689	0.00164579
Pvrig	0.000179965	0.000187607	0.000185024	0.000129928	0.000364953	0.000209495	0.000162193	9.51129e-05	0.000137336	0.000136388	0.00012207	0.00013062
Vtcn1	0.00103224	0.00257716	0.00171212	0.00177384	0.00173602	0.00176628	0.000274672	0.000272775	0.000622344	0.000452436	0.00054555	0.000433556
Ido1	0.00123609	0.00300171	0.00207885	0.00418662	0.0041577	0.00293219	0.00203607	0.000359929	0.00155378	0.00137153	0.00188659	0.00144158
Tnfaip3	0.00164238	0.00136205	0.00142977	0.00143972	0.00183501	0.00154178	0.000898621	0.000700173	0.000949858	0.00124469	0.00054555	0.000867778
Cd33	0.000331202	0.000388446	0.000549345	0.000186311	0.000468391	0.000384739	8.69171e-05	0.000129031	0.000232578	0.000221562	0.000311172	0.000196252
Lair1	0.00287943	0.00424506	0.00421574	0.000862015	0.00364466	0.00316938	0.00196671	0.000983355	0.00240458	0.00302259	0.00264962	0.00220537
Lgals9	0.00541058	0.0203335	0.0240137	0.00909948	0.013139	0.0143992	0.00552427	0.00511872	0.0120068	0.00723897	0.0177013	0.00951802
Ctla4	0.000434005	0.000311172	0.000541782	0.00115331	0.000399366	0.000567928		0.000671651	0.000549345	0.000755647	0.000729907	0.000676638
CD300a	0.000809882	0.000956465	0.000782295	0.000771525	0.00184777	0.00103359	0.000549345	0.000234195	0.000331202	0.000793215	0.000943297	0.000570251
CD155	0.00280069	0.00364466	0.00335377	0.00718897	0.0078125	0.00496012	0.00571908	0.00571908	0.00427458	0.0043644	0.00421574	0.00485858
Tdo2	3.6041e-05	9.44559e-05	0.000129031	6.6329e-05	0.000364953	0.000138162	5.20407e-05	2.49604e-05	6.14597e-05	2.88714e-05	9.64406e-05	5.27546e-05
Cd276	0.0017725	0.00252413	0.00159746	0.002022	0.00274306	0.00213183	0.0016538	0.00304361	0.00106126	0.00248938	0.00227487	0.00210458
Cd160	1.8656e-05	0.000103362	7.56658e-05	5.65544e-05	0.000119558	7.47594e-05	0.000179965	6.67904e-05	4.08303e-05	8.10965e-05		9.21704e-05
CD200	7.35967e-05	5.77428e-05	0.000588773	7.25834e-05	8.99823e-05	0.000176536	9.57744e-05	7.41086e-05	0.000107752	0.000158855	0.000199683	0.000127235
CD200r	0.00193963	0.00272411	0.00243815	0.00515433	0.0033771	0.00312666	0.00347204	0.00230663	0.00172403	0.00293994	0.0043644	0.00296141
Ido2	0.00168855	0.00115331	0.00210787	0.00412898	0.00250669	0.00231708		0.00377319	0.00207885	0.00464534	0.0030861	0.00339587
Vista	0.00501338	0.00579892	0.00359448	0.00274306	0.00560139	0.00455025	0.00306478	0.00225916	0.00240458	0.00385247	0.00508337	0.00333287
Il18bp	0.00522628	0.00749425	0.00666121	0.00477594	0.0102374	0.00687903	0.0132304	0.00608722	0.00508337	0.0144779	0.0119239	0.0101606
CD112	0.00501338	0.00638986	0.00552427	0.00501338	0.00820091	0.00602836	0.00694408	0.00533609	0.00484261	0.00704102	0.00734002	0.00630077
Klrc1	0.0361465	0.0429857	0.0236831	0.0371627	0.03125	0.0342456	0.0473661	0.01418		0.0395549	0.0366511	0.034438
Klrb1b	0.00878952	0.00519018	0.0150928	0.00860863	0.0110485	0.00974593	0.00349619	0.0126914	0.00699238	0.00575886		0.00723472
Entpd1	0.00467765	0.00445611	0.00421574	0.00285954	0.00511872	0.00426555	0.00494436	0.00240458	0.00283979	0.00491021	0.00579892	0.00417957
Socs1	0.00592077	0.0120904	0.00775854	0.0166308	0.0102374	0.0105276	0.0135084	0.0078125	0.0108964	0.00916277	0.0108212	0.0104403
CD96	0.000179965	0.000372622	0.000286337	0.000286337	0.000576657	0.000340383	0.000553166	0.000247549	0.000294387	0.000443125	0.000564789	0.000420603
BTLA	7.10897e-05	0.000158855	0.000242454	0.000191549	0.000286337	0.000190057	0.000149248	9.51129e-05	0.00013451	0.000191549	0.000258061	0.000165696
Pdcd1	0.0151977	0.0174576	0.0260965	0.07966	0.309927	0.0896678	0.036906	0.0206173	0.0219445	0.0915054	0.0361465	0.0414239

## Sheet: Figure 3
Figure 3C
	Gene	PD-L1	Lgals9	Nos2	Havcr2	Nt5e	Lag3	Tigit	Ido1	PDCD1	CD33	Lair1	CD200	CTLA4	CD300a	CD155	Tdo2	CD276	BTLA	CD96	VISTA	Ido2
Control-1		0.0243489	0.0108212	0.00564035	0.0066152	0.00219738	0.00140035	0.00203607	0.000419221	0.00212253	0.000324386	0.00212253	0.00127968	0.000191549	0.00474295	0.00744248	1.54718e-05	0.0017481	3.29354e-05	0.00104665	0.00304361	0.00200803
2		0.023357	0.0109722	0.0066152	0.00418662	0.00184777	0.00122755	0.00184777	0.000613776	0.00184777	0.000127254	0.00158643	0.00145981	0.000137336	0.00247218	0.00564035	4.75564e-05	0.00193963	4.82203e-05	0.000370048	0.00268661	0.0024213
3		0.013139	0.00982042	0.0041577	0.00439476	0.00300171	0.00198039	0.00285954	0.00101803	0.00200803	0.000244141	0.00225916	0.000976562	0.000190226	0.00176025	0.00770494	1.7896e-05	0.00270529	6.54159e-05	0.00106126	0.00328475	0.00198039
4		0.0178244	0.0116785	0.0105253	0.00739108	0.00257716	0.00210787	0.00454974	0.0010911	0.00280069	0.000278507	0.00379943	0.0016653	0.000331202	0.00361948	0.00891222	2.18804e-05	0.00215216	0.000119558	0.00128858	0.00526263	0.00172403
5		0.0595399	0.0162885	0.0235195	0.00803214	0.00552427	0.0021822	0.00477594	0.00233883	0.00421574	0.000410594	0.00634572	0.00259509	0.000461942	0.00680118	0.0188407	9.06081e-05	0.00328475	0.000202471	0.00155378	0.00759887	0.00272411
	Mean	0.0276418	0.0119162	0.0100916	0.00612396	0.00302966	0.00177967	0.00321381	0.00109619	0.00259895	0.000276976	0.00322265	0.00159529	0.000262451	0.00387921	0.00970815	3.86826e-05	0.00236599	9.37201e-05	0.00106407	0.00437529	0.00217157
Anti-IFNγ-6		0.00398833	0.00739108	0.000943297	0.00319493	0.00454974	0.00114535	0.00206449	0.000315516	0.00209331	0.000245839	0.00326206	0.00116134	9.64406e-05	0.00335377	0.0106722	2.92744e-05	0.00274306	5.38759e-05	0.00054555	0.00252413	0.00115331
7		0.00319493	0.00471019	0.00114535	0.0016538	0.00369554	0.000709948	0.000719858	6.45153e-05	0.00101803	0.000286337	0.00127968	0.000886249	3.38614e-05	0.00222805	0.00909948	1.33759e-05	0.00224355	5.77428e-05	0.000202471	0.000911165	0.0008269
8		0.00352051	0.00494436	0.00108356	0.00264962	0.00464534	0.000832651	0.00126206	0.000107008	0.00352051	0.000153444	0.00171212	0.000949858	9.77869e-05	0.00173602	0.00982042	2.8672e-05	0.0021822	5.57758e-05	0.000431007	0.00203607	0.00106865
9		0.00280069	0.00471019	0.000782295	0.00235509	0.00418662	0.000734984	0.00156459	4.72279e-05	0.00107608	0.000214015	0.00247218	0.00116941	7.99801e-05	0.00179724	0.0066152	1.75277e-05	0.00199416	7.05986e-05	0.000609536	0.00222805	0.00116134
10		0.00424506	0.00625836	0.00230663	0.00274306	0.00410046	0.0008269	0.00133402	0.000296434	0.00109869	0.000278507	0.00248938	0.00101803	0.000141197	0.00152181	0.00596195	1.95835e-05	0.00222805	7.56658e-05	0.000437024	0.00172403	0.00132481
	Mean	0.0035499	0.00560283	0.00125223	0.0025193	0.00423554	0.000849966	0.001389	0.00016614	0.00176132	0.000235628	0.00224308	0.00103698	8.98532e-05	0.00212738	0.00843385	2.16867e-05	0.00227821	6.27318e-05	0.000445118	0.00188469	0.001107
